# Supplementary material for: Co-transcriptional splicing facilitates transcription of gigantic genes
Source: PLoS Genet. 2024 Jun 13;20(6):e1011241. doi: 10.1371/journal.pgen.1011241 (PMC11207136; doi:10.1371/journal.pgen.1011241)
Supplement: S1 Data — (XLSX) [file pgen.1011241.s008.xlsx]

## Sheet: Fig 5S
		Fig S5 A					Fig S5 B
		U2af38_vs_control	A3SS_events	1355			U2af38_vs_control	A3SS_events	0.197005
		SRPK_vs_control	A3SS_events	337			SRPK_vs_control	A3SS_events	0.195589
		U2af38_vs_control	A5SS_events	981			U2af38_vs_control	A5SS_events	0.142629
		SRPK_vs_control	A5SS_events	470			SRPK_vs_control	A5SS_events	0.27278
		U2af38_vs_control	MXE_events	6			U2af38_vs_control	MXE_events	0.000872347
		SRPK_vs_control	MXE_events	6			SRPK_vs_control	MXE_events	0.0034823
		U2af38_vs_control	cassette_exon_events	406			U2af38_vs_control	cassette_exon_events	0.0590288
		SRPK_vs_control	cassette_exon_events	133			SRPK_vs_control	cassette_exon_events	0.0771909
		U2af38_vs_control	composite_events	1685			U2af38_vs_control	composite_events	0.244984
		SRPK_vs_control	composite_events	580			SRPK_vs_control	composite_events	0.336622
		U2af38_vs_control	intron_retention	2445			U2af38_vs_control	intron_retention	0.355481
		SRPK_vs_control	intron_retention	197			SRPK_vs_control	intron_retention	0.114335
		Fig S5 C
		SRPK	1420
		U2af38	4569
		Fig S5 D
		SRPK	0.0191433	0.0620183	0.106398	0.1477	0.157076	0.170968	0.201229	0.246398	0.261044	0.35109
		U2af38	0.0839651	0.251376	0.43422	0.521792	0.567652	0.569355	0.605223	0.623919	0.641232	0.680387

## Sheet: Fig4_E-H
	E	U2af38	<100pb	-0.0470664	0.331748	1.20302	0.537908	-0.896612	-2.54795	-0.693949	0.221967	-1.36263	-2.99593	0.272827	0.137404	-2.22454	-1.79337	0.159286	-1.62392	0.00342144	-0.643532	-0.58945	-1.92769	0.383618	-0.256143	-0.818204	-0.488433	0.337109	-0.440992	0.850666	0.467844	-0.0726403	-2.63245	0.552676	-1.13383	-0.116401	-0.296932	-0.76305	-0.00085044	0.457886	0.447733	-1.08607	0.329325	-1.96416	0.203628	-1.16904	-2.87622	-0.608862	0.168986
		U2af38	50-110kb	4.17709	-0.109448	-0.587469	-0.755689	0.933462	-1.47297	1.07584	-0.366116	-0.566935	1.02222	-0.937722	0.241583	0.539368	-0.433148	0.184233	1.79447	-0.521234	0.284274	-0.330454	-0.209087	1.41457	0.737251	2.70741	0.837863	1.52649	1.17724	1.93855	-0.0462376	-0.514309	-0.146079	0.0784818	-0.713695	0.0249871	-3.71554	-0.225802	2.62817	1.5202	1.33302	2.66714	0.600833	0.0538778	-1.09119	0.569786	-1.24045	0.510597	0.692467
		U2af38	autosomal gigantic	-0.992716	-1.02212	-1.66088
		U2af38	Y-linked	-1.93254	-3.1095	-2.3934	-1.87319	-3.24277	-1.41288	-2.89446	-2.64727
	F	SRPK	<100pb	0.110601	0.20024	0.327675	0.137612	-0.172611	-1.33238	-0.00623608	0.121441	-0.0729957	-0.116224	-0.0827933	0.235195	-0.141704	-0.351214	0.159769	0.0810465	0.190284	-0.352204	0.302	-0.0501477	0.0287211	0.17546	-0.177193	0.0947473	0.78165	0.063758	0.185138	0.32155	0.203607	0.0226253	0.391541	0.229402	0.356189	0.165798	0.381214	0.542179	0.139168	-0.0994143	0.292889	0.171364	0.455023	0.355911	0.0630952	-0.0665212	0.303103	-0.1861
		SRPK	50-110kb	-0.577771	0.149676	-0.173562	-0.489544	0.210166	-0.263966	0.0272858	-0.213867	0.204244	-0.310895	-0.638557	0.194815	-0.114112	0.0709019	0.0737726	-0.168888	-0.320481	0.329613	-0.193852	0.685364	-0.434512	1.08117	0.877536	-0.0119355	0.509306	0.328431	-0.0483187	-0.398771	-0.129924	-0.311563	0.07001	-0.0998019	-0.121075	-0.53767	0.0538204	0.146446	0.611032	-1.48847	0.466909	0.487447	-0.0631639	-0.135561	0.140214	-0.72163	-0.190428	0.0897292
		SRPK	autosomal gigantic	-0.453514	-1.07272	-0.208007
		SRPK	Y-linked	-2.4529	-1.12757	-0.543539	-1.00262	-1.6707	-1.10524	-0.540474	-2.43426
	G	U2af38	<100pb	-1.62392	1.16816	-0.783024	-1.08064	0.144827	-0.540234	0.678056	-0.114224	-2.00859	0.0241463	-1.90832	-0.214572	-1.67635	-0.297416	-1.57063	-2.1429	-1.03153	-2.43153	0.150766	-1.99912	-0.151396	-0.540933	-1.13212	-0.558871	-1.78344	-2.87863	-4.15051	-2.67328	-0.581932	-1.6766	-3.19156	-0.816298	-0.443522	0.196409	0.268684	-0.07396	-1.23574	-0.729968	-1.30596	-1.86833	-0.276479	-1.23551	-1.2167	-0.765986	-0.894709	2.88075
		U2af38	50-110kb	4.17709	-0.109448	-0.587469	-0.755689	0.933462	-1.47297	1.07584	-0.366116	-0.566935	-0.937722	0.539368	-0.433148	0.184233	1.79447	0.284274	-0.330454	-0.209087	0.837863	1.52649	1.17724	1.93855	-0.0462376	-0.514309	-0.146079	0.0784818	-0.713695	0.0249871	-0.225802	2.62817	1.5202	2.66714	0.600833	-1.09119	0.569786	-1.24045	0.510597	0.692467	-0.0739379	-0.52323	0.311519	0.497645	0.943625	-0.730515	2.51584	-0.811337	4.57227
	H	SRPK	<100pb	-0.479454	-0.315294	-0.0507768	0.223563	-0.349176	0.164257	-0.182649	-0.350539	-0.794121	-0.174691	-0.211997	-0.166129	-0.212761	0.126889	-0.229027	-0.537121	-0.693766	-0.439515	-0.10551	-0.20823	0.430893	-0.248335	-0.37541	-0.0863408	-0.117301	-0.0370234	0.250445	-0.43961	0.568133	-0.697891	-0.477281	-0.20892	0.244397	-0.380798	-0.145728	-0.271731	0.318416	0.681248	-0.189266	-0.514681	-0.193871	0.128949	-0.261602	-0.0487514	-0.340306	0.105007
		SRPK	50-110kb	-0.173562	-0.489544	-0.263966	0.204244	-0.638557	-0.114112	0.0737726	0.685364	0.877536	-0.0119355	0.509306	-0.398771	0.07001	-0.0998019	-0.121075	0.0538204	0.146446	-0.72163	-0.190428	-0.0532989	0.486703	0.105539	0.122341	-0.402267	0.64803	-0.760558	0.482881	-0.17781	0.617072	0.141383	0.1832	0.104837	-0.169286	-0.214039	0.0824907	-0.165881	-0.00409653	-0.225053	0.128349	0.220882
[truncated: 3,208 more columns]

## Sheet: Fig4C
FlyBase ID	Gene	Chr	log2(U2af38/Control)	pvalue.3	padj.3
FBgn0031081	Nep3	chrX	-0.0262334	0.855974	0.882821
FBgn0062565	Or19b	chrX	4.75457	6.47e-06	1.21e-05
FBgn0031088	CG15322	chrX	0.635289	0.377376	0.426567
FBgn0041626	Or19a	chrX	4.59621	5.11e-05	8.89e-05
FBgn0031080	CG12655	chrX	4.64548	4.6e-14	1.39e-13
FBgn0053217	CG33217	chr3L	0.408164	0.00524622	0.00762694
FBgn0024733	RpL10	chr3L	0.346955	9.6e-08	2.05e-07
FBgn0040372	G9a	chrX	0.647104	5.8e-16	1.88e-15
FBgn0000316	cin	chrX	0.237288	0.0241192	0.0325818
FBgn0024989	CG3777	chrX	4.17709	0	0
FBgn0040371	CG12470	chrX	-1.03671	5.65e-51	4.2e-50
FBgn0029521	Or1a	chrX	7.16234	2.21e-14	6.76e-14
FBgn0004034	y	chrX	4.86574	1.1599999999999999e-74	1.2500000000000001e-73
FBgn0029522	CG13373	chrX	-0.859283	9.39e-12	2.54e-11
FBgn0052817	CG32817	chrX	0.222775	0.0672474	0.0859805
FBgn0029524	CG3176	chrX	0.391991	0.000124858	0.000210855
FBgn0023536	CG3156	chrX	-0.0526003	0.439929	0.490138
FBgn0023534	CG17778	chrX	1.7819	6.66e-06	1.24e-05
FBgn0023535	arg	chrX	1.45715	1.27e-08	2.87e-08
FBgn0023537	CG17896	chrX	-0.527458	2.16e-06	4.18e-06
FBgn0029525	CG18273	chrX	-0.774415	1.67e-19	6.11e-19
FBgn0052816	CG32816	chrX	-1.31759	3.87e-08	8.47e-08
FBgn0040370	CG13375	chrX	-0.380714	0.0103231	0.0145327
FBgn0040373	CG3038	chrX	-0.12791	0.463959	0.513941
FBgn0000108	Appl	chrX	3.56215	1.09e-78	1.23e-77
FBgn0025640	CG13369	chrX	-0.0470664	0.656096	0.701075
FBgn0025635	CG17829	chrX	0.371743	0.000117694	0.000199057
FBgn0001341	Mybbp1A	chrX	0.331748	4.5e-06	8.51e-06
FBgn0003575	su(sable)	chrX	0.963563	3.37e-50	2.47e-49
FBgn0025634	CG13367	chrX	1.20302	1.3699999999999998e-40	8.399999999999999e-40
FBgn0025638	Roc1a	chrX	0.537908	1.27e-12	3.59e-12
FBgn0040383	CG5254	chrX	-0.120544	0.425499	0.4758
FBgn0040382	CG5273	chrX	-0.500909	2.68e-10	6.71e-10
FBgn0027343	fz3	chrX	0.244945	0.00750296	0.0107329
FBgn0026874	CG13358	chrX	-0.902798	0.0709023	0.0903985
FBgn0015799	Rbf	chrX	0.607703	1.1699999999999998e-23	4.8599999999999996e-23
FBgn0025620	CG13360	chrX	-0.866347	1.93e-13	5.67e-13
FBgn0015288	RpL22	chrX	-0.458393	5.83e-06	1.09e-05
FBgn0029532	CG13361	chrX	0.470408	0.443691	0.493837
FBgn0029531	CG13362	chrX	0.710185	0.22752	0.268582
FBgn0025639	Hmt4-20	chrX	0.135565	0.0761944	0.096734
FBgn0002579	RpL36	chrX	0.174007	0.0865991	0.109134
FBgn0026879	CG13364	chrX	-0.896612	0.00437874	0.00641193
FBgn0025633	CG13366	chrX	0.024657	0.74378	0.783785
FBgn0040892	CG14634	chrX	-2.54795	9.49e-47	6.54e-46
FBgn0029539	CG11663	chrX	-0.693949	5.92e-30	2.87e-29
FBgn0040339	MED22	chrX	0.221967	0.0165068	0.022723
FBgn0052815	CG32815	chrX	0.779095	6.53e-05	0.000112612
FBgn0040340	TRAM	chrX	-0.969741	6.29e-25	2.6899999999999997e-24
FBgn0040337	CG3021	chrX	-1.36263	1.04e-72	1.08e-71
FBgn0040397	CG3655	chrX	0.190372	0.0736641	0.0936989
FBgn0026143	Cdc45	chrX	-2.99593	1.44e-62	1.2799999999999999e-61
FBgn0040351	CG11638	chrX	-0.867012	0.00151153	0.00231505
FBgn0040338	TfIIA-S-2	chrX	0.272827	0.134883	0.165505
FBgn0040350	CG3690	chrX	1.5383	0.00125618	0.00193741
FBgn0040348	CG3703	chrX	-0.152916	0.434229	0.484528
FBgn0040346	CG3704	chrX	0.137404	0.359862	0.408616
FBgn0052814	CG32814	chrX	-0.720004	0.0142171	0.0197086
FBgn0040364	CG11378	chrX	-0.014007	0.886356	0.909568
FBgn0040361	CG14627	chrX	1.94301	6.599999999999999e-38	3.84e-37
FBgn0040360	CG14626	chrX	4.30495	1.5e-07	3.16e-07
FBgn0040359	CG11380	chrX	5.72585	1.01e-09	2.44e-09
FBgn0040358	CG14625	chrX	2.43741	2.07e-12	5.77e-12
FBgn0029568	CG11381	chrX	5.99214	5.89e-08	1.27e-07
FBgn0025642	CG32812	chrX	-2.22454	4.14e-101	6.300000000000001e-100
FBgn0004650	fs(1)N	chrX	-1.79337	4.42e-43	2.8399999999999998e-42
FBgn0024362	Naa30A	chrX	-0.764891	1.61e-12	4.53e-12
FBgn0024361	Tsp2A	chrX	0.290177	0.283357	0.328484
FBgn0029573	CG14770	chrX	2.26835	0.00919699	0.0130306
FBgn0024987	ssx	chrX	0.147429	0.0277071	0.0371503
FBgn0023169	AMPKalpha	chrX	-1.35348	2.56e-93	3.52e-92
FBgn0052813	CG32813	chrX	0.457833	5.26e-05	9.14e-05
FBgn0024985	Rilpl	chrX	-0.251302	0.00908134	0.0128808
FBgn0027794	Lrpprc2	chrX	0.159286	0.203235	0.242302
FBgn0027795	CG14785	chrX	-1.62392	8.39e-59	7.03e-58
FBgn0024986	CG3719	chrX	-0.453636	0.000709132	0.0011188
FBgn0024365	CG12773	chrX	-0.592415	2.11e-11	5.61e-11
FBgn0024360	MTPAP	chrX	-1.76638	2.13e-85	2.62e-84
FBgn0024366	CG11409	chrX	0.697406	0.0111768	0.0156845
FBgn0025641	DAAM	chrX	-0.8828	1.01e-19	3.72e-19
FBgn0028550	Atf3	chrX	-0.178831	0.164167	0.198876
FBgn0026876	CG11403	chrX	0.00342144	0.985095	0.993865
FBgn0040366	CG11398	chrX	-0.177133	0.377868	0.427048
FBgn0040368	eIF4E7	chrX	-0.0841488	0.140069	0.171404
FBgn0026872	CG14777	chrX	0.116078	0.618573	0.665091
FBgn0029580	CG14778	chrX	0.189062	0.678722	0.7224
FBgn0025383	CG14780	chrX	-0.643532	0.0704116	0.0898002
FBgn0025381	rush	chrX	0.0171582	0.749818	0.789156
FBgn0025394	inc	chrX	0.522209	8.17e-10	1.99e-09
FBgn0000482	dor	chrX	-0.58945	1.38e-08	3.1e-08
FBgn0001189	hfw	chrX	-1.39692	8.040000000000001e-72	8.25e-71
FBgn0029587	CG14797	chrX	1.04076	0.0188814	0.0258266
FBgn0024897	b6	chrX	0.974736	7.77e-07	1.56e-06
FBgn0025391	Scgdelta	chrX	0.547292	0.0533078	0.069097
FBgn0025378	CG3795	chrX	-1.92769	1.01e-128	2.08e-127
FBgn0023130	a6	chrX	-0.14591	0.318436	0.365812
FBgn0023530	CG3740	chrX	0.383618	0.00151396	0.00231815
FBgn0025390	Mur2B	chrX	-0.109448	0.308523	0.355324
FBgn0025393	CG14795	chrX	1.13166	0.158432	0.192429
FBgn0003517	sta	chrX	0.415473	5.81e-10	1.42e-09
FBgn0025382	Rab27	chrX	-1.46585	2.67e-11	7.06e-11
FBgn0052808	CG32808	chrX	-0.256143	0.423762	0.474047
FBgn0052806	CG32806	chrX	-0.818204	4.4e-25	1.8899999999999998e-24
FBgn0026873	MED18	chrX	-0.488433	3.12e-09	7.33e-09
FBgn0023513	CG14803	chrX	0.337109	0.00437484	0.00640678
FBgn0014411	Vps26	chrX	-0.440992	1.06e-10	2.7e-10
FBgn0023514	CG14805	chrX	0.850666	2.28e-14	6.98e-14
FBgn0029594	Coa8	chrX	0.467844	2.35e-07	4.88e-07
FBgn0023519	mRpL16	chrX	-0.0726403	0.401061	0.450576
FBgn0023509	mip130	chrX	-0.257197	0.0168433	0.0231618
FBgn0023510	Rbcn-3B	chrX	-0.137089	0.021054	0.0286465
FBgn0023508	Ocrl	chrX	0.0578165	0.543368	0.592822
FBgn0023522	CG11596	chrX	0.419617	0.000463484	0.000744263
FBgn0023521	CG3587	chrX	-2.63245	6.100000000000001e-157	1.78e-155
FBgn0025630	Rtca	chrX	-1.06928	5.45e-30	2.65e-29
FBgn0025629	CG4045	chrX	0.552676	0.000852227	0.0013339
FBgn0025628	CG4199	chrX	-0.75723	5.66e-33	2.96e-32
FBgn0029596	CG14054	chrX	-1.13383	2.44e-35	1.3499999999999999e-34
FBgn0025626	CG4281	chrX	-0.116401	0.142017	0.173662
FBgn0025625	Sik2	chrX	0.325129	0.0139019	0.0192941
FBgn0025631	moody	chrX	0.0221698	0.813702	0.846094
FBgn0026878	CG4325	chrX	0.221867	0.360386	0.409099
FBgn0000667	Actn	chrX	-0.346872	3.34e-06	6.38e-06
FBgn0003964	usp	chrX	-0.17782	0.105666	0.131581
FBgn0023545	PIG-K	chrX	-0.296932	0.000339857	0.000553641
FBgn0023512	eIF2Bepsilon	chrX	-0.76305	1.47e-16	4.91e-16
FBgn0023511	Edem1	chrX	-0.546281	6.32e-14	1.89e-13
FBgn0052801	CG32801	chrX	0.207296	0.581337	0.629251
FBgn0023518	trr	chrX	-0.00085044	0.992738	1
FBgn0026088	CG14818	chrX	0.457886	4.39e-08	9.58e-08
FBgn0026089	CG14817	chrX	0.447733	0.00363249	0.00536933
FBgn0023517	Pgam5	chrX	-1.08607	1.93e-26	8.57e-26
FBgn0023516	Pex5	chrX	0.329325	8.85e-06	1.64e-05
FBgn0023515	Gcna	chrX	-1.96416	3.86e-62	3.42e-61
FBgn0028969	deltaCOP	chrX	-0.285739	1.26e-06	2.48e-06
FBgn0026090	CG14812	chrX	0.138223	0.172315	0.207996
FBgn0029590	CG14811	chrX	0.203628	0.0856022	0.107942
FBgn0025624	CG4025	chrX	-0.595556	0.000373413	0.000605366
FBgn0040395	Unc-76	chrX	0.331948	1.42e-06	2.8e-06
FBgn0000382	csw	chrX	0.282465	9.58e-06	1.77e-05
FBgn0023507	D2hgdh	chrX	0.263816	0.0749779	0.0952834
FBgn0004654	Pgd	chrX	-0.497874	2.41e-07	4.99e-07
FBgn0023540	CG3630	chrX	0.392154	0.00286811	0.0042806
FBgn0025839	ND-B14.5A	chrX	-0.439178	3.97e-09	9.29e-09
FBgn0011576	Cyp4d2	chrX	-1.16904	1.69e-15	5.39e-15
FBgn0015036	Cyp4ae1	chrX	-2.87622	1.5e-26	6.69e-26
FBgn0003116	pn	chrX	-0.608862	1.59e-08	3.57e-08
FBgn0040900	CG17777	chrX	-3.25382	5.0299999999999995e-67	4.830000000000001e-66
FBgn0023549	Mct1	chrX	0.343463	0.191008	0.228732
FBgn0029606	CG14052	chrX	-0.898761	0.00214131	0.0032324
FBgn0003048	pcx	chrX	-0.187038	0.034077	0.0452714
FBgn0000810	fs(1)K10	chrX	-0.811669	1.16e-20	4.4e-20
FBgn0023523	Or2a	chrX	3.14727	9.96e-13	2.83e-12
FBgn0023527	CG3071	chrX	0.168986	0.19778	0.236235
FBgn0040391	CG2854	chrX	-2.13595	2.11e-159	6.3299999999999996e-158
FBgn0003079	Raf	chrX	0.292432	0.00349299	0.00517683
FBgn0003159	CG2841	chrX	-1.24004	1.2400000000000001e-27	5.7100000000000006e-27
FBgn0044047	Ilp6	chrX	1.02488	8.769999999999999e-23	3.54e-22
FBgn0040392	CG14050	chrX	1.63299	0.000376769	0.000610334
FBgn0023526	CG2865	chrX	0.595745	1.2000000000000002e-21	4.6900000000000004e-21
FBgn0023529	CG2918	chrX	0.549747	4.53e-22	1.8000000000000003e-21
FBgn0023528	CG2924	chrX	0.327349	7.48e-07	1.5e-06
FBgn0027296	temp	chrX	-0.724306	5.16e-10	1.27e-09
FBgn0023524	CG3078	chrX	7.60598	8.64e-13	2.47e-12
FBgn0023525	CG3191	chrX	-1.06173	4.35e-13	1.26e-12
FBgn0000377	crn	chrX	0.430106	4.77e-05	8.31e-05
FBgn0001330	kz	chrX	0.312777	0.00353879	0.00523961
FBgn0004397	Vinc	chrX	-0.451593	2e-06	3.88e-06
FBgn0023550	FarO	chrX	0.903067	0.00396159	0.0058255
FBgn0029603	CG14053	chrX	-1.35308	2.25e-81	2.6e-80
FBgn0023542	Nmd3	chrX	0.526075	6.55e-08	1.41e-07
FBgn0023541	Cyp4d14	chrX	2.83082	5.999999999999999e-23	2.43e-22
FBgn0005670	Cyp4d1	chrX	0.0997306	0.721815	0.762747
FBgn0004655	wapl	chrX	0.530418	5.58e-09	1.29e-08
FBgn0013432	bcn92	chrX	0.187049	0.028921	0.0386913
FBgn0004861	ph-p	chrX	0.308254	0.0360887	0.0477585
FBgn0004860	ph-d	chrX	0.357204	0.0052533	0.00763657
FBgn0040394	CG16903	chrX	-0.0833438	0.270119	0.314536
FBgn0040376	AANATL7	chrX	-2.95387	1.76e-28	8.27e-28
FBgn0040066	wds	chrX	0.608943	6.53e-12	1.78e-11
FBgn0001404	egh	chrX	0.0644297	0.48679	0.536678
FBgn0040336	Seipin	chrX	0.125177	0.60043	0.647493
FBgn0040333	brv3	chrX	1.16816	2.3999999999999997e-38	1.4e-37
FBgn0040334	Tsp3A	chrX	0.897993	9.36e-07	1.86e-06
FBgn0029629	eIF3g1	chrX	0.35233	1.5e-05	2.73e-05
FBgn0011566	Smyd3	chrX	0.48216	0.00503758	0.00733634
FBgn0011606	Klp3A	chrX	0.103427	0.215295	0.255391
FBgn0040375	CG13760	chrX	0.654112	1.93e-11	5.15e-11
FBgn0040377	Vha36-3	chrX	-0.796975	9.97e-12	2.69e-11
FBgn0040388	boi	chrX	0.136945	0.237304	0.279032
FBgn0003714	tko	chrX	0.286692	0.00670195	0.00964627
FBgn0001150	gt	chrX	4.16151	1.29e-05	2.35e-05
FBgn0003371	sgg	chrX	-1.15985	1.52e-90	2.0199999999999998e-89
FBgn0003068	per	chrX	0.409632	0.000869382	0.00135935
FBgn0024993	CG2662	chrX	0.356353	0.000236611	0.000390802
FBgn0024996	eIF2Bbeta	chrX	0.0428245	0.639467	0.685009
FBgn0024997	CG2681	chrX	0.611469	0.007793	0.0111231
FBgn0024991	CG2694	chrX	-0.246949	0.000508405	0.000812895
FBgn0000928	fs(1)Yb	chrX	-0.262514	0.00402512	0.00591322
FBgn0000927	fs(1)Ya	chrX	0.682931	0.0554046	0.071647
FBgn0000520	dwg	chrX	-0.0722826	0.710728	0.752462
FBgn0024975	CG2712	chrX	0.503553	3.28e-05	5.8e-05
FBgn0003996	w	chrX	0.620344	2.11e-07	4.39e-07
FBgn0040384	CG32795	chrX	-0.816534	8.889999999999999e-30	4.3000000000000004e-29
FBgn0024980	Syx4	chrX	-0.348509	9.44e-05	0.000160686
FBgn0000376	crm	chrX	1.30654	1.9299999999999999e-28	9.06e-28
FBgn0024973	CG2701	chrX	-0.888913	1.88e-31	9.520000000000001e-31
FBgn0024998	CG2685	chrX	0.332354	0.00138259	0.00212378
FBgn0024995	CG2680	chrX	-2.84268	1.56e-78	1.75e-77
FBgn0024994	Ugalt	chrX	-0.314745	0.0412424	0.0542321
FBgn0024992	Spg7	chrX	-0.935801	2.29e-37	1.3200000000000001e-36
FBgn0000092	dyw	chrX	4.35371	6.52e-06	1.22e-05
FBgn0011276	HLH3B	chrX	3.72632	1.83e-08	4.1e-08
FBgn0004647	N	chrX	-1.20547	1.07e-35	5.990000000000001e-35
FBgn0040396	CG3939	chrX	-2.22085	1.88e-182	7.440000000000001e-181
FBgn0000479	dnc	chrX	-0.587469	4.93e-17	1.67e-16
FBgn0029660	CG10801	chrX	-1.83461	2.25e-103	3.51e-102
FBgn0029662	CG12206	chrX	-2.07573	7.08e-105	1.13e-103
FBgn0029661	CG16781	chrX	-0.871897	1.12e-36	6.38e-36
FBgn0029659	CG16782	chrX	-0.783024	5.680000000000001e-32	2.9100000000000003e-31
FBgn0029658	CG14269	chrX	-1.08064	3.37e-43	2.1799999999999997e-42
FBgn0029657	CG12535	chrX	-0.256516	8.35e-06	1.55e-05
FBgn0000644	Fcp3C	chrX	2.37985	1.52e-07	3.19e-07
FBgn0028746	CG18508	chrX	0.333428	0.000809081	0.00126944
FBgn0040355	CG3526	chrX	0.763766	9.43e-18	3.27e-17
FBgn0052793	CG32793	chrX	0.262688	0.681108	0.724571
FBgn0029643	CG14420	chrX	-1.98769	7.4e-07	1.48e-06
FBgn0029644	CG14421	chrX	-1.41383	0.0290095	0.0387973
FBgn0029645	CG14422	chrX	0.509271	0.281921	0.32691
FBgn0029648	CG3603	chrX	-2.04355	1.85e-63	1.68e-62
FBgn0028369	kirre	chrX	-2.96321	2.57e-122	4.97e-121
FBgn0003285	rst	chrX	3.86041	5.53e-75	5.9799999999999994e-74
FBgn0025644	CG14424	chrX	6.28619	4.9e-09	1.14e-08
FBgn0040354	CG14418	chrX	6.507	2.38e-09	5.64e-09
FBgn0040352	CG14416	chrX	3.99367	3.61e-08	7.92e-08
FBgn0029664	CG10802	chrX	-0.943841	4.2e-14	1.27e-13
FBgn0029666	CG10803	chrX	-0.513241	2.66e-12	7.38e-12
FBgn0029669	CG13021	chrX	0.490627	2.92e-10	7.3e-10
FBgn0052792	ppk8	chrX	3.73059	0.000166626	0.000278612
FBgn0044046	Ilp7	chrX	0.0998736	0.791561	0.826862
FBgn0023215	Mnt	chrX	0.216066	0.00234166	0.00351931
FBgn0015286	Rala	chrX	0.0471417	0.611302	0.65799
FBgn0023216	Parg	chrX	0.653944	1.04e-14	3.21e-14
FBgn0029672	CG2875	chrX	0.939605	6.95e-11	1.8e-10
FBgn0052791	DIP-alpha	chrX	1.38672	4.46e-22	1.7700000000000003e-21
FBgn0029667	Gas8	chrX	-1.53951	1.34e-59	1.14e-58
FBgn0029663	CG10804	chrX	6.02674	1.07e-10	2.74e-10
FBgn0028491	CG2930	chrX	-1.66827	2.68e-41	1.67e-40
FBgn0029681	CG15239	chrX	-0.80381	0.0203314	0.0277105
FBgn0029686	Glos	chrX	-0.610946	0.00369522	0.00545627
FBgn0052786	Gem4b	chrX	0.0756589	0.498195	0.548316
FBgn0052783	Gem4c	chrX	-0.687304	2.16e-12	6.02e-12
FBgn0029687	Vap33	chrX	0.100814	0.129493	0.159334
FBgn0029690	CG6414	chrX	3.39234	2.89e-19	1.05e-18
FBgn0029689	CG6428	chrX	-0.387166	0.00165059	0.002517
FBgn0029688	lva	chrX	-0.368974	0.000157195	0.000263369
FBgn0029685	CG2938	chrX	0.228478	0.0618064	0.0794295
FBgn0029694	CG15375	chrX	-0.756806	8.33e-20	3.07e-19
FBgn0026084	cib	chrX	-0.746358	1.33e-13	3.92e-13
FBgn0026085	dgt4	chrX	-0.717578	3.79e-08	8.31e-08
FBgn0026083	tyf	chrX	-0.372649	2.01e-09	4.8e-09
FBgn0066114	GlcAT-I	chrX	0.300676	0.0212457	0.0288933
FBgn0029697	CG15570	chrX	-3.1904	4.41e-38	2.57e-37
FBgn0029706	CG3626	chrX	-0.369224	0.00293426	0.00437622
FBgn0029705	CG12693	chrX	-0.434786	1.46e-09	3.51e-09
FBgn0040907	mRpL33	chrX	1.8438	4.68e-07	9.51e-07
FBgn0002707	mei-9	chrX	0.329663	0.00188813	0.00286258
FBgn0029703	CG12692	chrX	-0.332986	3.07e-10	7.65e-10
FBgn0052774	Muc4B	chrX	7.46183	7.7e-132	1.63e-130
FBgn0041252	Femcoat	chrX	4.75373	1.17e-08	2.65e-08
FBgn0000635	Fas2	chrX	-0.021023	0.696686	0.739689
FBgn0026080	Tip60	chrX	0.352862	0.000509048	0.000813846
FBgn0026079	Nsun2	chrX	-0.136578	0.0741303	0.0942705
FBgn0004832	Xpac	chrX	0.426699	1.73e-09	4.13e-09
FBgn0029693	Cmtr1	chrX	0.51824	1.67e-11	4.45e-11
FBgn0000179	bi	chrX	0.463151	0.0145369	0.0201271
FBgn0029708	CG3556	chrX	-0.713918	0.000807112	0.00126659
FBgn0029709	CHOp24	chrX	-0.338178	6.39e-05	0.000110311
FBgn0029710	CG3568	chrX	0.396089	1.85e-08	4.14e-08
FBgn0029714	CG3527	chrX	1.26474	6.26e-24	2.6099999999999997e-23
FBgn0022768	Pp2C1	chrX	0.475031	3.22e-07	6.62e-07
FBgn0029711	Usf	chrX	0.027362	0.656769	0.701661
FBgn0003210	rb	chrX	-0.423881	4.24e-09	9.91e-09
FBgn0011760	ctp	chrX	1.001	1.1099999999999999e-55	8.89e-55
FBgn0028325	Pdha	chrX	-0.546509	1.76e-08	3.94e-08
FBgn0029722	CG7024	chrX	-1.44651	1.49e-103	2.33e-102
FBgn0029733	CG6927	chrX	-0.0871377	0.80865	0.842091
FBgn0052772	CG32772	chrX	-1.04052	1.8399999999999998e-23	7.57e-23
FBgn0029737	CG6903	chrX	-0.821985	7.249999999999999e-24	3.0199999999999995e-23
FBgn0004368	Ptp4E	chrX	0.0931793	0.133241	0.163646
FBgn0029728	CG2861	chrX	1.78991	2.05e-154	5.76e-153
FBgn0029726	CG15471	chrX	0.144827	0.112472	0.139507
FBgn0029746	CG15465	chrX	0
FBgn0003449	snf	chrX	0.529532	4.73e-13	1.36e-12
FBgn0029753	CG4198	chrX	-0.130709	0.0347054	0.0460514
FBgn0014024	Rnp4F	chrX	-0.476843	1.33e-09	3.2e-09
FBgn0029754	CG15930	chrX	0.49426	9.68e-08	2.06e-07
FBgn0029752	TrxT	chrX	-0.213273	0.0092461	0.0130935
FBgn0029750	CG3323	chrX	0.0683029	0.352162	0.40074
FBgn0029747	CG5062	chrX	-1.31727	4.42e-26	1.95e-25
FBgn0052767	CG32767	chrX	-0.359392	6.11e-05	0.000105716
FBgn0026751	XRCC1	chrX	0.383224	1.3e-08	2.94e-08
FBgn0010014	CanB	chrX	0.953457	0.00078424	0.00123278
FBgn0029761	SK	chrX	-0.202717	0.13603	0.16684
FBgn0029763	Usp16-45	chrX	-0.737455	1.37e-18	4.85e-18
FBgn0029765	CG16756	chrX	1.74901	0.0020052	0.00303403
FBgn0029768	SPR	chrX	-0.247805	0.130728	0.160736
FBgn0029771	CG12730	chrX	-0.778175	3.92e-06	7.45e-06
FBgn0026702	Pop1	chrX	1.23123	1.7e-41	1.06e-40
FBgn0004687	Mlc-c	chrX	0.0481053	0.32993	0.377722
FBgn0029778	RhoGAP5A	chrX	-0.736987	1.27e-12	3.59e-12
FBgn0052762	CG32762	chrX	1.03521	0.201374	0.240305
FBgn0029769	frma	chrX	-0.036772	0.906245	0.926409
FBgn0029762	NAAT1	chrX	-2.02058	4.26e-46	2.89e-45
FBgn0029756	CG3309	chrX	1.34093	1.1900000000000001e-29	5.750000000000001e-29
FBgn0028474	CG4119	chrX	0.971969	1.54e-39	9.26e-39
FBgn0029785	RpL35	chrX	0.327699	1.77e-10	4.48e-10
FBgn0003747	Gr5a	chrX	3.43973	0.000855841	0.0013388
FBgn0000394	cv	chrX	-0.582587	0.000491896	0.00078755
FBgn0029791	AdamTS-B	chrX	1.74477	5.56e-09	1.29e-08
FBgn0029795	CG15773	chrX	2.71882	0.00937065	0.0132643
FBgn0029798	CG4078	chrX	1.53892	1.2100000000000002e-37	6.9700000000000005e-37
FBgn0029799	CG15772	chrX	1.15787	0.00617498	0.00891918
FBgn0029801	CG15771	chrX	-0.307816	0.00221559	0.00333941
FBgn0029810	CG12239	chrX	1.57923	4.28e-05	7.49e-05
FBgn0029811	Cpr5C	chrX	2.44354	0.0004744	0.000760773
FBgn0029812	Prosbeta2R1	chrX	0.124578	0.053758	0.0696305
FBgn0029814	CG15765	chrX	1.29462	1.45e-07	3.05e-07
FBgn0029820	CG16721	chrX	-1.26049	2.9599999999999998e-74	3.17e-73
FBgn0029821	CG4020	chrX	4.31385	9.8e-25	4.1699999999999996e-24
FBgn0029822	CG12236	chrX	0.688518	1.74e-09	4.17e-09
FBgn0029823	Shmt	chrX	-0.75921	9.379999999999999e-23	3.79e-22
FBgn0029819	Usp30	chrX	-1.49388	5.13e-93	7.04e-92
FBgn0029818	GAA1	chrX	-0.571667	2.47e-24	1.0399999999999998e-23
FBgn0029807	CG3108	chrX	3.46805	0.000471971	0.000757167
FBgn0029804	CG3097	chrX	-0.0299644	0.814687	0.846958
FBgn0013987	MAPk-Ak2	chrX	0.0570236	0.441167	0.491321
FBgn0029800	lin-52	chrX	0.40085	0.00136214	0.00209332
FBgn0261383	IntS6	chrX	1.2065	2.26e-39	1.35e-38
FBgn0052758	Snx27	chrX	0.241083	0.0331089	0.0440445
FBgn0053080	CG33080	chrX	0.132707	0.484819	0.534786
FBgn0027564	CG3149	chrX	-0.650841	4.19e-21	1.61e-20
FBgn0029789	PGAP1	chrX	-0.540234	5.53e-08	1.2e-07
FBgn0046687	Tre1	chrX	-0.103057	0.402837	0.452238
FBgn0015794	Rab18	chrX	0.678056	2.63e-12	7.29e-12
FBgn0029783	Sirt4	chrX	0.231267	0.00515182	0.00749685
FBgn0029824	CG3726	chrX	-0.0152072	0.875689	0.900496
FBgn0029825	CG12728	chrX	-0.021047	0.78825	0.823763
FBgn0052756	CG32756	chrX	-0.114224	0.0836551	0.105606
FBgn0029826	CG6041	chrX	2.07118	1.38e-17	4.78e-17
FBgn0052755	CG32755	chrX	-0.724577	6.46e-12	1.77e-11
FBgn0029827	CG6048	chrX	5.65396	5.4e-08	1.17e-07
FBgn0029828	CG6067	chrX	1.17617	5.75e-08	1.24e-07
FBgn0029830	Grip	chrX	-0.423143	0.000233459	0.000385823
FBgn0029831	CG5966	chrX	-1.79718	1.3500000000000002e-26	6.03e-26
FBgn0029833	MCTS1	chrX	0.808873	3.59e-20	1.34e-19
FBgn0029834	CG5937	chrX	1.98064	2.28e-12	6.36e-12
FBgn0029835	CG5921	chrX	0.367674	0.257918	0.301431
FBgn0029843	Nep1	chrX	-0.627596	1.28e-05	2.34e-05
FBgn0029849	Efr	chrX	-1.65351	4.74e-87	5.99e-86
FBgn0003514	sqh	chrX	-0.367443	2.84e-08	6.29e-08
FBgn0029848	Btnd	chrX	4.85823	3.12e-10	7.78e-10
FBgn0040069	vanin-like	chrX	5.87893	6.2e-08	1.34e-07
FBgn0052751	CG32751	chrX	6.20683	1.73e-08	3.89e-08
FBgn0052750	CG32750	chrX	4.77076	2.46e-05	4.39e-05
FBgn0026060	Mipp2	chrX	0.848017	1.16e-09	2.8e-09
FBgn0029840	raptor	chrX	0.1847	0.0390434	0.0514737
FBgn0029839	CG4660	chrX	6.64822	3.18e-10	7.92e-10
FBgn0029838	CG4666	chrX	0.94109	6.36e-10	1.56e-09
FBgn0029837	Tsp5D	chrX	1.41003	1.08e-15	3.46e-15
FBgn0003302	rux	chrX	-0.418529	2.57e-10	6.43e-10
FBgn0029003	mab-21	chrX	4.67274	4.9e-09	1.14e-08
FBgn0027546	CG4766	chrX	3.35538	3.34e-11	8.78e-11
FBgn0005390	fs(1)M3	chrX	1.93457	2.19e-10	5.52e-10
FBgn0029851	CG14445	chrX	-0.279777	0.339399	0.387689
FBgn0015818	Spx	chrX	0.712648	1.92e-22	7.7e-22
FBgn0028982	Spt6	chrX	-0.354308	1.23e-08	2.77e-08
FBgn0029858	mldr	chrX	-1.49952	3.64e-18	1.27e-17
FBgn0029861	CG3815	chrX	1.26389	7.28e-51	5.39e-50
FBgn0029863	CG3823	chrX	1.50764	0.000660158	0.00104537
FBgn0029864	CG15894	chrX	1.64428	0.00711922	0.0102179
FBgn0029866	CG3842	chrX	-1.03851	8.13e-11	2.1e-10
FBgn0029873	CG3918	chrX	-0.163999	0.0960081	0.120205
FBgn0014031	Agxt	chrX	-0.936184	1e-06	1.99e-06
FBgn0000524	dx	chrX	-0.0638708	0.580102	0.628117
FBgn0014026	RpL7A	chrX	0.251732	9.71e-05	0.000165162
FBgn0029874	CG3342	chrX	0.540613	2.96e-05	5.26e-05
FBgn0003139	PpV	chrX	0.957729	3.12e-20	1.17e-19
FBgn0003655	swa	chrX	3.46954	3.01e-73	3.18e-72
FBgn0029868	ND-B16.6	chrX	0.152892	0.00412079	0.00604687
FBgn0043796	CG12219	chrX	-0.0827871	0.442866	0.493082
FBgn0028685	Rpt4	chrX	-0.559279	2.71e-17	9.25e-17
FBgn0026015	Top3beta	chrX	0.68835	1.99e-12	5.57e-12
FBgn0029095	aru	chr2L	-2.02835	8.53e-85	1.04e-83
FBgn0031287	CG4291	chr2L	-0.618274	1.85e-14	5.67e-14
FBgn0020304	drongo	chr2L	-0.136674	0.00944598	0.0133664
FBgn0031284	PGAP2	chr2L	-0.641763	0.000603316	0.000958891
FBgn0031283	CG15880	chr2L	-1.51669	1.2600000000000001e-29	6.1e-29
FBgn0031281	Saf6	chr2L	-0.083802	0.303958	0.350733
FBgn0000442	Pkg21D	chr2L	1.77549	3.59e-11	9.43e-11
FBgn0026438	Eaat2	chr2L	0.789947	0.00410788	0.00602899
FBgn0004611	Plc21C	chr2L	1.48409	3.15e-66	3e-65
FBgn0000061	al	chr2L	7.98126	2.88e-14	8.76e-14
FBgn0003278	RpI135	chr2L	0.576346	1.87e-08	4.19e-08
FBgn0002593	RpLP1	chr2L	0.0542563	0.361815	0.410527
FBgn0031254	CG13692	chr2L	0.517179	0.0622824	0.0799984
FBgn0031255	BBS8	chr2L	0.507153	0.0519332	0.0674028
FBgn0004583	ex	chr2L	-0.249852	0.0121075	0.0169184
FBgn0031256	shv	chr2L	0.834015	2.27e-45	1.51e-44
FBgn0031257	CG4133	chr2L	3.50076	1.07e-22	4.31e-22
FBgn0027592	MED15	chr2L	-0.0549541	0.352866	0.401351
FBgn0003963	ush	chr2L	1.20007	9.65e-36	5.39e-35
FBgn0031263	Tspo	chr2L	0.0728531	0.431091	0.481693
FBgn0031266	Sf3b1	chr2L	0.584518	7.99e-20	2.95e-19
FBgn0031268	cold	chr2L	-0.289691	0.00216815	0.00327144
FBgn0023489	Pph13	chr2L	4.63298	2.22e-08	4.94e-08
FBgn0010323	Gsc	chr2L	-0.650339	0.00877194	0.0124557
FBgn0013323	Ptth	chr2L	-1.34236	2.08e-17	7.13e-17
FBgn0021874	Nle	chr2L	-0.9201	4.56e-17	1.55e-16
FBgn0031264	CG11835	chr2L	-2.34063	1.5399999999999998e-52	1.17e-51
FBgn0005660	Ets21C	chr2L	-0.606811	1.03e-07	2.18e-07
FBgn0031260	Spp	chr2L	0.246809	3.44e-05	6.07e-05
FBgn0010602	lwr	chr2L	0.907193	2.01e-58	1.6800000000000002e-57
FBgn0043364	cbt	chr2L	0.441693	0.00736335	0.010543
FBgn0031258	CG4297	chr2L	-0.250341	0.349074	0.397577
FBgn0015924	crq	chr2L	-0.313933	2.09e-05	3.76e-05
FBgn0031251	CG4213	chr2L	-1.08433	1.01e-34	5.4899999999999995e-34
FBgn0031250	Ent1	chr2L	-0.977456	2.51e-36	1.4200000000000002e-35
FBgn0067779	dbr	chr2L	-0.71364	5.17e-22	2.0500000000000003e-21
FBgn0031213	galectin	chr2L	-0.0201074	0.798887	0.83301
FBgn0031214	CG11374	chr2L	-1.9508	9.04e-47	6.24e-46
FBgn0031216	Zir	chr2L	-0.168683	0.00682076	0.00980886
FBgn0031217	CG11377	chr2L	-0.605881	1.55e-10	3.95e-10
FBgn0031228	ND-15	chr2L	-2.01844	7.09e-130	1.4799999999999998e-128
FBgn0031229	CG3436	chr2L	0.407227	1.27e-05	2.33e-05
FBgn0031231	mRpL10	chr2L	0.394655	3.6e-05	6.35e-05
FBgn0031233	Tbc1d15-17	chr2L	-1.10327	4.11e-63	3.7e-62
FBgn0031235	CG13693	chr2L	-2.69103	7.07e-203	3.67e-201
FBgn0031240	CG3345	chr2L	-1.56445	6.73e-75	7.26e-74
FBgn0003444	smo	chr2L	0.486902	4.81e-06	9.08e-06
FBgn0031247	CG11562	chr2L	-2.82559	0	0
FBgn0024352	Stip1	chr2L	0.34419	9.19e-09	2.1e-08
FBgn0020622	Pi3K21B	chr2L	0.181133	0.00726557	0.0104119
FBgn0017457	U2af38	chr2L	-3.64982	6.84e-194	3.14e-192
FBgn0031245	CG3625	chr2L	0.0869524	0.222343	0.263099
FBgn0031244	CG11601	chr2L	-2.40552	1.1599999999999999e-241	9.999999999999999e-240
FBgn0031238	CG3645	chr2L	-0.190462	0.0842755	0.106358
FBgn0031232	CG11617	chr2L	0.850231	6.53e-05	0.000112566
FBgn0031227	CG3709	chr2L	-0.258828	0.00774244	0.0110528
FBgn0051974	CG31974	chr2L	-3.56335	2.54e-65	2.3800000000000003e-64
FBgn0051975	CG31975	chr2L	0
FBgn0051976	ovm	chr2L	0
FBgn0026787	Nhe1	chr2L	-2.00859	3.93e-169	1.3000000000000001e-167
FBgn0002931	net	chr2L	-3.33282	8.02e-118	1.47e-116
FBgn0051973	Cda5	chr2L	0.560368	2.78e-07	5.73e-07
FBgn0031209	Ir21a	chr2L	2.21086	8.36e-10	2.03e-09
FBgn0002121	l(2)gl	chr2L	-0.645291	3.42e-16	1.12e-15
FBgn0036970	Spn77Bc	chr3L	-1.01276	0.0133673	0.0185828
FBgn0036974	eRF1	chr3L	-1.16432	1.29e-94	1.7999999999999999e-93
FBgn0036975	CG5618	chr3L	-0.0512237	0.721529	0.762619
FBgn0024887	kin17	chr3L	0.605676	7.35e-21	2.81e-20
FBgn0036977	CG5665	chr3L	2.20674	0.00180355	0.00274004
FBgn0036979	CG13247	chr3L	0.23916	0.577373	0.625484
FBgn0036980	RhoBTB	chr3L	-0.74383	8.17e-22	3.2100000000000004e-21
FBgn0036985	zye	chr3L	0.388875	0.146051	0.178295
FBgn0036991	CtIP	chr3L	0.611303	1.46e-13	4.3e-13
FBgn0036993	CG5910	chr3L	-0.542553	0.00218614	0.0032974
FBgn0036996	mag	chr3L	4.05353	1.68e-09	4.02e-09
FBgn0036997	CG5955	chr3L	-0.96	2.36e-05	4.23e-05
FBgn0036998	CG5969	chr3L	0.92324	1.05e-31	5.33e-31
FBgn0036999	isoQC	chr3L	-0.0501917	0.645597	0.690957
FBgn0037001	ND-39	chr3L	-0.164423	0.000788811	0.00123961
FBgn0052425	CG32425	chr3L	-1.58263	2.47e-139	5.8e-138
FBgn0037009	CG5104	chr3L	-0.499293	0.000207127	0.000343798
FBgn0037011	CG4858	chr3L	-0.759667	2.22e-09	5.29e-09
FBgn0037013	CG13250	chr3L	1.64674	0.000459137	0.000737567
FBgn0001323	knrl	chr3L	2.63314	6.4e-34	3.43e-33
FBgn0037012	Rcd2	chr3L	-0.84526	1.09e-10	2.79e-10
FBgn0037008	mTerf3	chr3L	1.27212	2.57e-20	9.67e-20
FBgn0037007	BNIP3	chr3L	0.588575	1.36e-15	4.34e-15
FBgn0037000	ZnT77C	chr3L	2.00931	3.16e-65	2.9500000000000003e-64
FBgn0052428	CG32428	chr3L	1.10863	1.24e-49	8.99e-49
FBgn0036995	atk	chr3L	0.644164	7.97e-10	1.94e-09
FBgn0036994	CG5199	chr3L	0.345958	0.00151225	0.00231595
FBgn0036992	Hpd	chr3L	6.90099	3.14e-13	9.11e-13
FBgn0036990	mRpL15	chr3L	0.760539	3.0500000000000003e-32	1.5700000000000001e-31
FBgn0029158	Las	chr3L	0.296635	2.31e-08	5.13e-08
FBgn0036988	CG5262	chr3L	0.240266	0.0119543	0.0167113
FBgn0036987	CG5274	chr3L	1.14196	4.19e-22	1.6600000000000001e-21
FBgn0036986	CG5282	chr3L	2.78303	7.4e-16	2.39e-15
FBgn0036984	CG13248	chr3L	3.51296	1.52e-51	1.14e-50
FBgn0028978	trbl	chr3L	-0.011992	0.920882	0.937655
FBgn0027565	CG5498	chr3L	0.0241463	0.719443	0.760672
FBgn0001247	Ide	chr3L	-1.90832	1.41e-153	3.91e-152
FBgn0036978	Toll-9	chr3L	0.84897	1.15e-06	2.28e-06
FBgn0036973	Rbbp5	chr3L	-1.08754	1.9500000000000001e-47	1.3599999999999999e-46
FBgn0037014	CG13251	chr3L	0.32432	0.164804	0.199605
FBgn0037016	CG13252	chr3L	-0.131847	0.157348	0.191182
FBgn0040634	CG4186	chr3L	-1.92683	1.26e-38	7.45e-38
FBgn0016696	Pitslre	chr3L	-0.895434	2.06e-28	9.66e-28
FBgn0037020	Pex14	chr3L	0.75463	3.81e-25	1.64e-24
FBgn0037024	tzn	chr3L	-0.544245	4.08e-20	1.52e-19
FBgn0037025	Spc105R	chr3L	-0.215699	0.00649078	0.00935598
FBgn0037027	HIPP1	chr3L	-0.214572	0.00041601	0.000671632
FBgn0037030	CG3288	chr3L	-3.4671	1.9900000000000002e-72	2.0600000000000002e-71
FBgn0037031	CG11456	chr3L	-0.0404864	0.751947	0.7909
FBgn0011591	fng	chr3L	0.248275	0.0248902	0.0335692
FBgn0052432	CG32432	chr3L	2.30561	3.86e-44	2.5200000000000003e-43
FBgn0027055	CSN3	chr3L	0.132104	0.0255963	0.0344661
FBgn0037026	CG3634	chr3L	1.59612	1.44e-47	1.0099999999999999e-46
FBgn0027364	Six4	chr3L	3.6781	1.5e-202	7.68e-201
FBgn0037022	CG11396	chr3L	-0.178418	0.00625707	0.0090362
FBgn0037021	Pcif1	chr3L	1.3208	2.3699999999999998e-48	1.6700000000000002e-47
FBgn0037019	Pex16	chr3L	0.0200729	0.87731	0.901843
FBgn0037018	CG4042	chr3L	0.374819	3.22e-07	6.62e-07
FBgn0037017	CG4074	chr3L	0.534499	0.000227062	0.000375548
FBgn0045474	Gr77a	chr3L	5.03737	3.61e-14	1.09e-13
FBgn0037015	cmpy	chr3L	6.85852	9.51e-11	2.44e-10
FBgn0001320	kni	chr3L	0.604494	0.00445235	0.00651687
FBgn0037042	CG12984	chr3L	0.318412	0.00350872	0.00519877
FBgn0037044	Pdss2	chr3L	-0.441285	1.9e-06	3.7e-06
FBgn0028402	Sin	chr3L	-0.306145	0.00012698	0.00021433
FBgn0026179	siz	chr3L	0.289661	0.000103294	0.000175304
FBgn0037050	ICA69	chr3L	0.320513	1.05e-06	2.08e-06
FBgn0037057	CG10512	chr3L	-4.47894	4.2e-230	2.9699999999999995e-228
FBgn0037060	CG10508	chr3L	-3.20981	1.06e-212	6.1e-211
FBgn0028427	Ilk	chr3L	-0.0669614	0.398898	0.448476
FBgn0004865	Eip78C	chr3L	0.136037	0.552357	0.60157
FBgn0037061	Trmt112	chr3L	0.798356	8.65e-15	2.68e-14
FBgn0037059	CG10510	chr3L	-2.30363	2.97e-137	6.75e-136
FBgn0053056	CG33056	chr3L	0.410421	0.0315776	0.0421009
FBgn0053054	CG33054	chr3L	-2.03462	1.4299999999999999e-139	3.38e-138
FBgn0041100	park	chr3L	-2.04112	4.4199999999999995e-138	1.03e-136
FBgn0024150	Ac78C	chr3L	1.69098	7.02e-31	3.49e-30
FBgn0037051	CG10565	chr3L	-0.404128	2.63e-09	6.22e-09
FBgn0020294	ko	chr3L	-0.0485484	0.694037	0.737203
FBgn0003415	skd	chr3L	0.141407	0.0343274	0.0455788
FBgn0053286	CG33286	chr3L	-4.14162	0	0
FBgn0053287	CG33287	chr3L	-1.67635	5.17e-63	4.65e-62
FBgn0037040	CG12983	chr3L	-2.44525	5.399999999999999e-119	1.01e-117
FBgn0037039	CG10587	chr3L	1.80137	0.000492293	0.000788035
FBgn0037038	CG11037	chr3L	-0.302178	0.638107	0.683857
FBgn0037036	Sems	chr3L	1.49259	0.0241433	0.0326118
FBgn0037068	Cpr78Cb	chr3L	5.09985	2.3e-06	4.46e-06
FBgn0037069	Cpr78Cc	chr3L	-3.83084	3.42e-83	4.0799999999999997e-82
FBgn0037071	CG7632	chr3L	0.459544	1.94e-05	3.49e-05
FBgn0037073	Tsr1	chr3L	0.545632	6.4899999999999996e-24	2.71e-23
FBgn0052436	CG32436	chr3L	-1.2693	3.9200000000000003e-35	2.16e-34
FBgn0052440	CG32440	chr3L	-4.16988	1.2999999999999999e-258	1.4199999999999998e-256
FBgn0053288	CG33288	chr3L	0.103577	0.744182	0.784087
FBgn0005694	Aef1	chr3L	0.310922	6.8e-05	0.00011706
FBgn0037087	CG7519	chr3L	-0.0911219	0.323594	0.371128
FBgn0037090	Est-Q	chr3L	-1.09897	3.8e-14	1.15e-13
FBgn0037092	M6	chr3L	-0.760828	1.64e-09	3.93e-09
FBgn0037093	Cdk12	chr3L	-0.594818	4.25e-15	1.33e-14
FBgn0037094	CG7611	chr3L	-0.432058	4.4e-13	1.27e-12
FBgn0053289	ppk5	chr3L	-1.05224	0.00125431	0.00193471
FBgn0015283	Rpn10	chr3L	-0.0822616	0.0946959	0.118678
FBgn0028663	VhaM9.7-b	chr3L	-0.297416	4.43e-05	7.75e-05
FBgn0037101	CG7634	chr3L	-6.72128	5.26e-122	1.01e-120
FBgn0052438	SMC5	chr3L	-3.16803	0	0
FBgn0052441	EMC10	chr3L	-0.575255	4.08e-21	1.57e-20
FBgn0037099	CG7173	chr3L	9.88592	2.72e-20	1.02e-19
FBgn0037098	Wnk	chr3L	0.519694	2.33e-14	7.13e-14
FBgn0029152	Mkrn1	chr3L	-0.972133	9.11e-78	1.01e-76
FBgn0026371	SAK	chr3L	-1.51207	8.75e-118	1.6e-116
FBgn0015239	Hr78	chr3L	-0.047283	0.564413	0.613346
FBgn0037086	CG7202	chr3L	-0.930329	2.15e-66	2.05e-65
FBgn0037085	Neu2	chr3L	1.4961	7.170000000000001e-21	2.74e-20
FBgn0037082	CG5664	chr3L	-0.535126	7.96e-17	2.68e-16
FBgn0037081	barc	chr3L	-0.608311	1.94e-22	7.77e-22
FBgn0002842	sa	chr3L	-1.48315	8.64e-91	1.1499999999999999e-89
FBgn0037078	CG12971	chr3L	3.94045	5.98e-30	2.9e-29
FBgn0037076	ebd2	chr3L	1.95528	1.07e-26	4.8e-26
FBgn0037074	Tbc1d8-9	chr3L	-0.327175	1.42e-06	2.79e-06
FBgn0003042	Pc	chr3L	0.933647	3.02e-17	1.03e-16
FBgn0037070	CG11309	chr3L	0.52501	5.67e-09	1.31e-08
FBgn0037067	Cpr78Ca	chr3L	4.48477	2.7e-06	5.21e-06
FBgn0037065	CG12974	chr3L	1.30471	5.88e-11	1.53e-10
FBgn0027945	ppl	chr3L	-0.870742	2.77e-64	2.55e-63
FBgn0037064	CG9389	chr3L	-1.57063	6.47e-86	8.020000000000001e-85
FBgn0037063	CG9391	chr3L	0.120323	0.1624	0.196878
FBgn0037106	CG11307	chr3L	1.15709	1.59e-17	5.48e-17
FBgn0037108	Alg11	chr3L	-0.404457	1.74e-05	3.14e-05
FBgn0037110	ORMDL	chr3L	0.181651	0.0809997	0.102439
FBgn0043783	CG32444	chr3L	-2.39907	3.3099999999999996e-287	5.329999999999999e-285
FBgn0052446	Atox1	chr3L	-0.649197	1.78e-17	6.13e-17
FBgn0037115	CG11249	chr3L	-2.63491	2.36e-138	5.49e-137
FBgn0037117	CG11248	chr3L	0.00926534	0.896956	0.918367
FBgn0037121	Rpb8	chr3L	0.846402	1.07e-24	4.5599999999999996e-24
FBgn0037133	CG7370	chr3L	5.99175	8.39e-10	2.04e-09
FBgn0000560	eg	chr3L	0.36944	0.000681189	0.00107694
FBgn0022936	CycH	chr3L	-0.00942973	0.916193	0.933107
FBgn0037134	CG7407	chr3L	-0.632819	2.48e-08	5.5e-08
FBgn0037135	CG7414	chr3L	-1.51438	1.68e-98	2.48e-97
FBgn0037139	CG14563	chr3L	-0.405873	0.469233	0.519234
FBgn0037138	P5CDh1	chr3L	-0.533323	7.15e-31	3.5499999999999996e-30
FBgn0046301	CG7148	chr3L	-0.408908	2.77e-09	6.55e-09
FBgn0052448	CG32448	chr3L	-1.96629	1.2800000000000001e-22	5.14e-22
FBgn0037130	Syn1	chr3L	0.945724	0.00203726	0.00308088
FBgn0037127	CG14566	chr3L	-2.32297	4.48e-05	7.83e-05
FBgn0037120	CG11247	chr3L	-0.721408	1.3199999999999999e-28	6.23e-28
FBgn0052447	CG32447	chr3L	3.56929	2.41e-22	9.63e-22
FBgn0037116	Als2	chr3L	0.33628	4.08e-05	7.15e-05
FBgn0037114	Cpr78E	chr3L	-0.214286	0.591505	0.638937
FBgn0037109	MED1	chr3L	0.965893	1.57e-42	9.939999999999999e-42
FBgn0037107	CG7166	chr3L	-1.12104	1.43e-28	6.74e-28
FBgn0037105	S1P	chr3L	0.302437	0.00126726	0.00195342
FBgn0037140	SLC22A	chr3L	2.79768	1.14e-11	3.07e-11
FBgn0037142	CG14562	chr3L	-0.0494382	0.502012	0.552118
FBgn0037144	CG7458	chr3L	1.09119	0.000161875	0.000270912
FBgn0029091	Chs2	chr3L	0.629394	0.000158842	0.000265942
FBgn0037146	P5CS	chr3L	-0.0968214	0.533539	0.582855
FBgn0000045	Act79B	chr3L	1.60606	7.51e-05	0.000128895
FBgn0004514	Oct-TyrR	chr3L	3.72341	8.59e-22	3.3800000000000003e-21
FBgn0000100	RpLP0	chr3L	0.84034	2.98e-45	1.98e-44
FBgn0027532	CG7139	chr3L	-0.518481	9.74e-11	2.5e-10
FBgn0037141	PolH	chr3L	-0.421425	0.000684872	0.00108267
FBgn0015075	Ddx1	chr3L	-0.528483	7.63e-15	2.37e-14
FBgn0004179	Csp	chr3L	0.0846332	0.056445	0.0729194
FBgn0025702	Srpk79D	chr3L	-0.801303	1.11e-20	4.23e-20
FBgn0027086	IleRS	chr3L	0.669202	1.12e-33	5.9300000000000005e-33
FBgn0052450	CG32450	chr3L	-2.1429	6.48e-171	2.2e-169
FBgn0037166	CG11426	chr3L	1.13609	8.68e-12	2.35e-11
FBgn0004449	Ten-m	chr3L	-0.755689	2.5e-24	1.0499999999999999e-23
FBgn0011771	Hem	chr3L	0.0301002	0.652066	0.697214
FBgn0028500	Rich	chr3L	-0.0484224	0.517646	0.567378
FBgn0037169	CG11404	chr3L	-1.03153	2.84e-54	2.21e-53
FBgn0037174	CG14457	chr3L	0.689271	0.000369609	0.000599605
FBgn0037176	CG14456	chr3L	-1.30736	2.2900000000000002e-32	1.1900000000000002e-31
FBgn0037181	CG11370	chr3L	4.80537	9.04e-36	5.05e-35
FBgn0052452	CG32452	chr3L	0.81423	3.5e-10	8.69e-10
FBgn0037185	CG11367	chr3L	0.109577	0.208558	0.248084
FBgn0037188	CG7369	chr3L	0.562764	5.8e-10	1.42e-09
FBgn0052451	SPoCk	chr3L	-0.431935	4.13e-13	1.19e-12
FBgn0010830	l(3)04053	chr3L	0.392207	3.52e-05	6.22e-05
FBgn0037186	CG11241	chr3L	1.13568	1.38e-06	2.72e-06
FBgn0037184	CG14450	chr3L	0.631144	1.36e-11	3.64e-11
FBgn0037182	ArfGAP3	chr3L	-0.777581	2.29e-36	1.3e-35
FBgn0037175	CG14455	chr3L	-0.181765	0.616914	0.663648
FBgn0037171	CG14459	chr3L	-0.198936	0.524712	0.574484
FBgn0037200	CG11109	chr3L	0.340128	0.0376278	0.0496855
FBgn0037202	Ssl1	chr3L	-1.38827	4.41e-69	4.38e-68
FBgn0037203	slif	chr3L	-1.80317	5.67e-46	3.8299999999999995e-45
FBgn0037204	CG11131	chr3L	3.50752	1.97e-10	4.97e-10
FBgn0037206	CG12768	chr3L	1.83914	7.6e-17	2.56e-16
FBgn0037207	Mes2	chr3L	0.707704	8.02e-08	1.72e-07
FBgn0044324	Chro	chr3L	-0.579458	9.35e-21	3.56e-20
FBgn0010348	Arf79F	chr3L	-0.110124	0.0195856	0.026744
FBgn0037199	EMC4	chr3L	-1.14823	1.18e-57	9.770000000000001e-57
FBgn0052459	CG32459	chr3L	-2.43153	2.22e-245	1.99e-243
FBgn0046878	Obp83cd	chr3R	0.387689	0.321365	0.368848
FBgn0037402	Vha14-2	chr3R	-2.45337	7.229999999999999e-236	5.62e-234
FBgn0037405	CG1077	chr3R	-1.04899	1.32e-17	4.56e-17
FBgn0037406	Osi1	chr3R	1.81418	0.00513306	0.00747019
FBgn0037408	NPFR	chr3R	-0.998012	2.08e-07	4.32e-07
FBgn0037409	Osi24	chr3R	0.112171	0.472246	0.522223
FBgn0037410	Osi2	chr3R	-1.1201	2.48e-10	6.21e-10
FBgn0037411	Osi3	chr3R	-2.61696	4.49e-08	9.79e-08
FBgn0037413	Osi5	chr3R	-1.98709	3.17e-09	7.46e-09
FBgn0027527	Osi6	chr3R	-0.623926	0.00102028	0.00158437
FBgn0037415	Osi8	chr3R	0.676078	0.342294	0.39065
FBgn0037416	Osi9	chr3R	-1.12294	1.21e-06	2.38e-06
FBgn0037419	Osi12	chr3R	-0.108442	0.435089	0.485262
FBgn0037421	CG15594	chr3R	0.844498	0.147352	0.179739
FBgn0037422	Osi13	chr3R	-3.03556	2.12e-11	5.63e-11
FBgn0040279	Osi14	chr3R	0.77132	0.217154	0.257396
FBgn0037424	Osi15	chr3R	-0.304515	0.46392	0.513931
FBgn0051561	Osi16	chr3R	1.28943	0.154901	0.188386
FBgn0051560	CG31560	chr3R	0.865164	0.305645	0.352495
FBgn0037427	Osi17	chr3R	-2.9713	4.230000000000001e-31	2.12e-30
FBgn0037428	Osi18	chr3R	0.59757	0.362519	0.411159
FBgn0037420	CG15597	chr3R	-0.78474	0.00628761	0.0090764
FBgn0037412	Osi4	chr3R	5.21667	1.31e-10	3.33e-10
FBgn0051559	CG31559	chr3R	-1.32559	7.43e-08	1.59e-07
FBgn0046875	Obp83g	chr3R	4.9453	2.95e-06	5.67e-06
FBgn0046876	Obp83ef	chr3R	1.30165	0.00687264	0.00988093
FBgn0026077	Gasp	chr3R	0.751247	2.23e-07	4.64e-07
FBgn0037399	Or83c	chr3R	-1.11113	4.85e-06	9.14e-06
FBgn0037398	CG15580	chr3R	-2.73591	6.79e-213	3.93e-211
FBgn0037374	jagn	chr3R	-0.165713	0.00757559	0.0108294
FBgn0037375	kat-60L1	chr3R	-1.59977	1.1999999999999999e-90	1.6e-89
FBgn0028690	Rpn5	chr3R	0.150766	0.00198202	0.00299976
FBgn0037379	CG10979	chr3R	-0.661433	6.96e-24	2.8999999999999996e-23
FBgn0037384	dgrn	chr3R	0.154448	0.0280565	0.0375917
FBgn0037386	CG1208	chr3R	-0.0775148	0.678934	0.722579
FBgn0037387	CG1213	chr3R	-0.305519	0.0795395	0.100737
FBgn0037395	CG10280	chr3R	6.05769	3.39e-08	7.45e-08
FBgn0003261	Rm62	chr3R	0.454879	2.2e-18	7.74e-18
FBgn0010403	Obp83b	chr3R	0.684968	0.0108702	0.0152709
FBgn0011281	Obp83a	chr3R	6.2566	6.79e-09	1.57e-08
FBgn0040679	CG11373	chr3R	-1.56003	7.47e-07	1.5e-06
FBgn0037391	CG2017	chr3R	-1.29147	1.94e-89	2.54e-88
FBgn0029088	disp	chr3R	1.16954	1.91e-54	1.4899999999999999e-53
FBgn0037383	Sec20	chr3R	-0.238533	0.000627412	0.000995961
FBgn0037382	Hpr1	chr3R	-0.28321	0.00017908	0.000298633
FBgn0037378	PSMG1	chr3R	-0.440049	2.11e-13	6.18e-13
FBgn0037376	Hat1	chr3R	-0.736469	1.15e-37	6.6400000000000005e-37
FBgn0037372	CG2091	chr3R	0.342517	0.00341667	0.0050673
FBgn0037329	POLDIP2	chr3R	-1.99912	2.06e-207	1.12e-205
FBgn0011715	Snr1	chr3R	0.594712	2.71e-12	7.52e-12
FBgn0037332	Hcs	chr3R	0.263151	0.00167307	0.00254989
FBgn0051550	CG31550	chr3R	-0.755511	4.41e-28	2.0500000000000003e-27
FBgn0010051	Itpr	chr3R	0.610163	5.72e-22	2.26e-21
FBgn0037338	Snm1	chr3R	-0.150831	0.267182	0.311456
FBgn0037341	CG12746	chr3R	-1.21249	6.160000000000001e-32	3.15e-31
FBgn0041191	Rheb	chr3R	-1.54052	4.19e-88	5.38e-87
FBgn0037347	SecS	chr3R	-1.25892	1.0599999999999999e-53	8.24e-53
FBgn0019637	Atu	chr3R	0.522815	6.41e-09	1.48e-08
FBgn0037351	RpL13A	chr3R	0.486808	1.7e-12	4.76e-12
FBgn0037359	MED27	chr3R	-0.151396	0.00282604	0.00422006
FBgn0046222	Wdr33	chr3R	-0.224709	0.00142604	0.00218872
FBgn0037363	Atg17	chr3R	0.96918	6.36e-47	4.4e-46
FBgn0037368	CG1239	chr3R	0.234845	0.0520646	0.0675623
FBgn0037370	CG1236	chr3R	-0.321612	3.28e-05	5.8e-05
FBgn0027497	Madm	chr3R	-0.215293	0.000730687	0.00115129
FBgn0037371	Sym	chr3R	1.13497	9.1e-65	8.44e-64
FBgn0037369	CG2100	chr3R	-1.92248	1.34e-206	7.179999999999999e-205
FBgn0004878	cas	chr3R	7.74222	2.37e-22	9.49e-22
FBgn0037364	Rab23	chr3R	0.465067	0.00635843	0.00917388
FBgn0010772	Xe7	chr3R	0.0897282	0.186348	0.223599
FBgn0037360	CG2182	chr3R	-0.202559	0.00154852	0.00236825
FBgn0037358	elm	chr3R	0.24024	0.000327947	0.000534793
FBgn0027951	MTA1-like	chr3R	0.472372	3.09e-10	7.7e-10
FBgn0044823	Spec2	chr3R	-1.25612	1.27e-53	9.8e-53
FBgn0037350	Dph4	chr3R	0.103454	0.529187	0.578666
FBgn0017550	Rga	chr3R	0.120289	0.0772896	0.0980132
FBgn0037344	CG2926	chr3R	-0.0334127	0.706764	0.748777
FBgn0037340	CG14671	chr3R	-0.472298	0.00918341	0.0130157
FBgn0037339	Pi4KIIalpha	chr3R	-1.12766	2.1799999999999997e-68	2.1499999999999998e-67
FBgn0037336	CG2519	chr3R	0.187334	0.000975595	0.00151764
FBgn0010399	Nmdar1	chr3R	-0.762517	2.06e-07	4.29e-07
FBgn0051547	NKCC	chr3R	-1.71616	4.0900000000000004e-36	2.3000000000000002e-35
FBgn0025825	HDAC3	chr3R	0
FBgn0037330	mRpL44	chr3R	0.335989	0.00111058	0.00172013
FBgn0037328	RpL35A	chr3R	0.557434	1.86e-14	5.7e-14
FBgn0037327	PEK	chr3R	0.12787	0.053672	0.0695299
FBgn0037295	dpr16	chr3R	-1.14574	2.8899999999999995e-42	1.82e-41
FBgn0037297	CG1116	chr3R	-1.80049	1.17e-113	2.05e-112
FBgn0037299	Vps37B	chr3R	-0.25785	0.00610386	0.00882252
FBgn0037301	Mms19	chr3R	-0.585503	1.4e-23	5.79e-23
FBgn0037304	CG1113	chr3R	-1.02684	0.0151967	0.0209989
FBgn0037310	Tim17b1	chr3R	-0.101896	0.142066	0.173709
FBgn0051542	CG31542	chr3R	0
FBgn0003275	RpII18	chr3R	-0.850463	1.3899999999999998e-42	8.81e-42
FBgn0037324	Orco	chr3R	-0.588242	0.0632504	0.0811919
FBgn0037323	CG2663	chr3R	1.24565	0.0162371	0.0223683
FBgn0037322	Or83a	chr3R	2.07801	0.0174184	0.0239074
FBgn0001311	kkv	chr3R	-1.82033	7.120000000000001e-63	6.38e-62
FBgn0037315	Cerk	chr3R	-0.264308	0.000128074	0.000216089
FBgn0037312	CG11999	chr3R	0.135302	0.112919	0.140051
FBgn0037307	Tim17a2	chr3R	-0.0133693	0.826055	0.856652
FBgn0037305	CG12173	chr3R	0.611302	5.62e-13	1.62e-12
FBgn0260462	CtsF	chr3R	-0.620087	1.88e-25	8.15e-25
FBgn0053293	CG33293	chr3R	-1.06625	1.71e-64	1.58e-63
FBgn0040208	Kat60	chr3R	1.26686	1.44e-87	1.83e-86
FBgn0037298	Sccpdh1	chr3R	0.488387	1.45e-17	5.01e-17
FBgn0037296	Prosbeta2R2	chr3R	-2.76086	8.11e-259	9.06e-257
FBgn0004913	Gnf1	chr3R	-0.479839	6.03e-14	1.81e-13
FBgn0037290	CG1124	chr3R	0.229878	0.3422	0.39057
FBgn0040684	CG12589	chr3R	-0.813195	4.07e-20	1.51e-19
FBgn0037292	plh	chr3R	3.6107	7.34e-16	2.37e-15
FBgn0037291	CG14662	chr3R	-0.125983	0.259855	0.303484
FBgn0037288	CG14661	chr3R	5.27997	1.01e-15	3.24e-15
FBgn0004436	Ubc6	chr3R	0.507692	2.49e-24	1.0499999999999999e-23
FBgn0020280	laf	chr3R	-2.2833	1.9100000000000002e-181	7.37e-180
FBgn0037262	MED31	chr3R	0.348185	1.59e-08	3.57e-08
FBgn0037263	slx1	chr3R	-0.554375	0.0627513	0.0805821
FBgn0022981	rpk	chr3R	-0.435064	1.03e-08	2.34e-08
FBgn0037265	spartin	chr3R	-0.517712	0.000637522	0.00101134
FBgn0010750	atms	chr3R	0.441288	2.48e-11	6.56e-11
FBgn0037279	CG1129	chr3R	0.375063	8.6e-08	1.84e-07
FBgn0037280	BBS5	chr3R	0.865231	0.168596	0.203879
FBgn0037282	CG14657	chr3R	-0.0618434	0.330271	0.378087
FBgn0026417	Hus1-like	chr3R	1.98932	1e-39	6.03e-39
FBgn0037276	CG17387	chr3R	-1.15715	2.7800000000000002e-49	2.01e-48
FBgn0037275	CG14655	chr3R	1.49006	8.190000000000001e-21	3.12e-20
FBgn0027570	Nep2	chr3R	-0.270372	0.0381642	0.0503582
FBgn0040466	Dlip2	chr3R	0.515436	4.32e-06	8.19e-06
FBgn0037261	CG9775	chr3R	-0.291406	0.000293119	0.000480349
FBgn0027930	MP1	chr3R	-1.53209	2.35e-31	1.1799999999999999e-30
FBgn0037232	Suv3	chr3R	0.291737	0.000117466	0.000198691
FBgn0037235	CG1103	chr3R	0.575376	4.7199999999999996e-23	1.92e-22
FBgn0037238	CG1090	chr3R	-1.11947	2.49e-06	4.82e-06
FBgn0037239	Sfxn1-3	chr3R	-2.47676	4.78e-249	4.5800000000000006e-247
FBgn0037240	Cont	chr3R	-0.786967	9.62e-64	8.75e-63
FBgn0003882	tub	chr3R	-0.174653	0.0795718	0.10077
FBgn0037241	CG14646	chr3R	-0.753251	7.51e-15	2.33e-14
FBgn0037244	CG14647	chr3R	-0.392356	0.000323438	0.000527714
FBgn0037250	CG1074	chr3R	0.598723	2.02e-10	5.09e-10
FBgn0037252	CG14650	chr3R	0.854039	3.77e-29	1.79e-28
FBgn0037255	Fip1	chr3R	-0.439637	6.14e-07	1.24e-06
FBgn0037260	Mur82C	chr3R	-0.129536	0.818167	0.849996
FBgn0051523	CG31523	chr3R	-1.76892	2.4499999999999997e-168	8.07e-167
FBgn0051522	CG31522	chr3R	1.47459	8.43e-52	6.36e-51
FBgn0037249	eIF3a	chr3R	-0.16241	0.00449043	0.00656917
FBgn0037248	srl	chr3R	0.726768	3.21e-27	1.4600000000000002e-26
FBgn0052944	CG32944	chr3R	-0.993566	5.55e-43	3.5599999999999994e-42
FBgn0037242	CG9855	chr3R	-0.540933	3.81e-24	1.6e-23
FBgn0037236	Skp2	chr3R	0.384858	2.28e-05	4.08e-05
FBgn0037231	Vps24	chr3R	-0.221026	0.000153304	0.000257029
FBgn0037230	Nepl11	chr3R	0.491579	0.000261996	0.000431285
FBgn0037213	CG12581	chr3R	0.978687	8.6e-06	1.59e-05
FBgn0037215	beta-Man	chr3R	-0.728092	2.68e-12	7.43e-12
FBgn0037218	aux	chr3R	-1.58277	3.59e-167	1.17e-165
FBgn0010225	Gel	chr3R	-1.47632	1.1299999999999998e-54	8.879999999999999e-54
FBgn0037224	TwdlF	chr3R	0.135712	0.74101	0.781161
FBgn0037227	TwdlV	chr3R	-2.0914	2.27e-09	5.39e-09
FBgn0041621	Or82a	chr3R	2.58511	0.00957282	0.0135356
FBgn0037228	CG1092	chr3R	-3.24262	2.6000000000000003e-105	4.1699999999999997e-104
FBgn0037229	CG9766	chr3R	-1.2876	7.92e-28	3.6500000000000004e-27
FBgn0037225	TwdlG	chr3R	4.54838	3.52e-75	3.81e-74
FBgn0037217	CG14636	chr3R	1.17812	3.1e-13	9.02e-13
FBgn0031670	SelT	chr2L	-0.387369	1.38e-14	4.25e-14
FBgn0000299	Col4a1	chr2L	-1.21212	2.06e-06	4e-06
FBgn0260470	SP555	chr2L	0
FBgn0031676	senju	chr2L	-3.63832	3.02e-237	2.41e-235
FBgn0031683	CG4230	chr2L	-0.910555	3.1e-30	1.52e-29
FBgn0031684	ND-13A	chr2L	-1.13212	1.2299999999999999e-60	1.06e-59
FBgn0031681	Pgant5	chr2L	0.341973	5.88e-09	1.36e-08
FBgn0028694	Rpn11	chr2L	0.293327	3.51e-12	9.7e-12
FBgn0022023	eIF3h	chr2L	-0.132871	0.0186697	0.0255517
FBgn0031675	CG9121	chr2L	1.24101	4.31e-46	2.9299999999999997e-45
FBgn0031673	CG31650	chr2L	0.4413	1.93e-13	5.66e-13
FBgn0016075	vkg	chr2L	-0.740826	0.00484501	0.00706325
FBgn0031668	CG31917	chr2L	0
FBgn0053113	Rtnl1	chr2L	-0.338502	1.48e-13	4.35e-13
FBgn0031693	Cyp4ac1	chr2L	-1.93196	4.34e-47	3.01e-46
FBgn0031694	Cyp4ac2	chr2L	-0.52919	0.126357	0.155749
FBgn0031695	Cyp4ac3	chr2L	-1.55711	2.67e-20	1e-19
FBgn0031696	Bub1	chr2L	0.469828	9.9e-14	2.94e-13
FBgn0016076	vri	chr2L	0.111976	0.291428	0.337142
FBgn0015031	cype	chr2L	-0.529793	0.132342	0.162649
FBgn0031701	TotM	chr2L	-0.460559	0.336121	0.384285
FBgn0016920	nompC	chr2L	1.34498	8.62e-08	1.84e-07
FBgn0016660	H15	chr2L	-2.18214	2.34e-18	8.23e-18
FBgn0031703	Acsf2	chr2L	0.161562	0.0614031	0.0789415
FBgn0031702	fusl	chr2L	-0.27301	0.183567	0.22061
FBgn0031700	CG14022	chr2L	-1.87112	1.08e-12	3.07e-12
FBgn0031698	Ncoa6	chr2L	0.628256	4.11e-12	1.13e-11
FBgn0031697	CG14024	chr2L	7.26304	7.9e-12	2.15e-11
FBgn0000228	Bsg25D	chr2L	0.587273	1.67e-07	3.5e-07
FBgn0003716	tkv	chr2L	0.796534	3.44e-43	2.2199999999999998e-42
FBgn0000318	cl	chr2L	-0.779085	1.13e-56	9.2e-56
FBgn0051989	Cap-D3	chr2L	1.60794	2.6299999999999997e-45	1.7500000000000001e-44
FBgn0051915	CG31915	chr2L	0.739816	9.27e-09	2.12e-08
FBgn0002525	Lam	chr2L	0.581946	1.28e-19	4.69e-19
FBgn0031717	Oscillin	chr2L	-0.898238	8.09e-37	4.62e-36
FBgn0031721	CG14017	chr2L	-3.96031	9.989999999999999e-300	1.8799999999999998e-297
FBgn0004620	GluRIIA	chr2L	0.251738	0.0793363	0.100495
FBgn0031728	Hsp60C	chr2L	-2.08641	2.52e-168	8.260000000000001e-167
FBgn0051646	DIP-theta	chr2L	0.899093	1.4e-05	2.55e-05
FBgn0031725	DIP-eta	chr2L	0.0667369	0.705153	0.747354
FBgn0031723	CG7251	chr2L	-0.897652	1.38e-32	7.16e-32
FBgn0031722	CG14011	chr2L	-0.558871	1.43e-19	5.24e-19
FBgn0031720	CG14013	chr2L	-1.78344	4.6800000000000004e-130	9.780000000000001e-129
FBgn0014189	Hel25E	chr2L	0.853297	1.33e-25	5.81e-25
FBgn0031716	CG14015	chr2L	3.65074	5.76e-06	1.08e-05
FBgn0031715	tomb	chr2L	-0.9045	4.6e-16	1.5e-15
FBgn0031710	Vps52	chr2L	-2.08246	1.98e-99	2.95e-98
FBgn0031708	CG7382	chr2L	-0.276542	2.06e-05	3.7e-05
FBgn0031730	CG7236	chr2L	3.74606	4.02e-165	1.2800000000000002e-163
FBgn0024191	sip1	chr2L	-1.69579	1.36e-96	1.9599999999999997e-95
FBgn0031736	CG11030	chr2L	0.408217	9.52e-09	2.17e-08
FBgn0031740	CG7239	chr2L	0.285695	0.0231766	0.0313741
FBgn0031741	CG11034	chr2L	0.673706	1.07e-05	1.97e-05
FBgn0031746	CG9029	chr2L	-0.643464	0.405754	0.455239
FBgn0043362	bchs	chr2L	-0.086279	0.308422	0.355242
FBgn0015381	dsf	chr2L	-1.66356	1.92e-09	4.58e-09
FBgn0001128	Gpdh1	chr2L	-0.781605	8.719999999999999e-23	3.52e-22
FBgn0031752	CG9044	chr2L	-1.02679	3.3899999999999995e-54	2.64e-53
FBgn0031753	CG13999	chr2L	-1.4091	1.68e-33	8.9e-33
FBgn0031751	CG9016	chr2L	-2.87863	0	0
FBgn0031747	CG9021	chr2L	2.81652	7.6e-14	2.27e-13
FBgn0002855	Acp26Aa	chr2L	-1.04558	0.184994	0.222133
FBgn0002856	Acp26Ab	chr2L	-0.353671	0.59044	0.637992
FBgn0031745	rau	chr2L	0.869798	2.05e-16	6.8e-16
FBgn0051644	CG31644	chr2L	-0.657896	4.2e-09	9.82e-09
FBgn0031739	CG14005	chr2L	0.11232	0.332812	0.38071
FBgn0031738	CG9171	chr2L	0.568201	3.21e-14	9.75e-14
FBgn0031737	obst-E	chr2L	3.05352	1.5699999999999997e-23	6.46e-23
FBgn0031734	CG11147	chr2L	1.70446	2.45e-19	8.9e-19
FBgn0031732	CG11149	chr2L	1.9077	6.61e-07	1.33e-06
FBgn0031731	CG14007	chr2L	0.56691	0.145315	0.177436
FBgn0031758	Ucp4B	chr2L	-4.15051	5.04e-246	4.62e-244
FBgn0001942	eIF4A	chr2L	-0.190762	7.41e-07	1.48e-06
FBgn0001941	ifc	chr2L	0.651762	4.03e-33	2.11e-32
FBgn0031760	Tsp26A	chr2L	-1.62034	5.5e-63	4.94e-62
FBgn0031763	CG13996	chr2L	0.0754863	0.803081	0.836966
FBgn0051643	CG31643	chr2L	-0.292808	0.00351035	0.00520025
FBgn0031768	IPIP	chr2L	-0.503444	9.47e-11	2.43e-10
FBgn0031769	CG9135	chr2L	-0.0715702	0.433011	0.483426
FBgn0031770	CG13995	chr2L	1.4754	0.0110204	0.0154716
FBgn0031772	CG13994	chr2L	-1.21692	3.94e-84	4.76e-83
FBgn0031774	CG9147	chr2L	-1.84185	4.04e-154	1.13e-152
FBgn0031776	Pfdn1	chr2L	0.00167969	0.985177	0.993889
FBgn0051642	CG31642	chr2L	-0.441392	8.05e-11	2.08e-10
FBgn0031784	CG9222	chr2L	-2.67328	1.66e-239	1.39e-237
FBgn0040950	Muc26B	chr2L	1.33254	0.0370975	0.04902
FBgn0031786	CG13989	chr2L	-0.581932	3.4e-31	1.6999999999999998e-30
FBgn0051639	CG31639	chr2L	-2.81143	1.0200000000000001e-169	3.3999999999999997e-168
FBgn0031782	WDR79	chr2L	1.00672	2.1900000000000002e-29	1.05e-28
FBgn0031779	CG9175	chr2L	-0.712005	5.5e-17	1.86e-16
FBgn0031777	CG9154	chr2L	0.0964749	0.422328	0.472537
FBgn0031775	CG9150	chr2L	4.582	4.01e-33	2.1000000000000002e-32
FBgn0031773	Fbw5	chr2L	-0.860148	1.95e-31	9.830000000000001e-31
FBgn0031771	ND-51	chr2L	0.259118	0.00102944	0.0015983
FBgn0029161	slmo	chr2L	2.94775	4.79e-05	8.35e-05
FBgn0000052	Pfas	chr2L	-1.5402	2.44e-122	4.73e-121
FBgn0025742	mtm	chr2L	-0.0964131	0.167202	0.20229
FBgn0031764	CG9107	chr2L	-0.561831	1.34e-08	3.03e-08
FBgn0001170	H2.0	chr2L	3.38484	8.68e-22	3.410000000000001e-21
FBgn0001089	Gal	chr2L	-0.243214	0.00172085	0.00261985
FBgn0031759	Kdm5	chr2L	0.613312	1.69e-14	5.19e-14
FBgn0000308	chic	chr2L	-0.570207	2.3e-26	1.02e-25
FBgn0031756	CG13992	chr2L	1.52288	6.04e-09	1.4e-08
FBgn0026755	Ugt37B1	chr2L	3.3239	4.34e-06	8.22e-06
FBgn0015623	Cpr	chr2L	0.177666	0.012562	0.0175141
FBgn0031803	ppk14	chr2L	5.71317	1.84e-07	3.84e-07
FBgn0043854	slam	chr2L	1.8493	1.99e-14	6.11e-14
FBgn0031811	CG13982	chr2L	3.40892	1.93e-09	4.61e-09
FBgn0031815	frj	chr2L	-1.57705	4.49e-84	5.43e-83
FBgn0031820	Daxx	chr2L	0.132668	0.069957	0.0892544
FBgn0051638	CG31638	chr2L	0.635377	2.35e-11	6.25e-11
FBgn0031824	CG9547	chr2L	1.05811	1.15e-07	2.44e-07
FBgn0031822	Phf5a	chr2L	0.587532	5.81e-05	0.000100693
FBgn0031818	CG9536	chr2L	0.294997	1.97e-06	3.84e-06
FBgn0031817	HemK1	chr2L	-0.181372	0.00194608	0.00294698
FBgn0031816	Rchy1	chr2L	3.20241	8.87e-29	4.1899999999999995e-28
FBgn0031814	retm	chr2L	0.779319	1.02e-28	4.81e-28
FBgn0011722	Tig	chr2L	-0.206038	0.214793	0.254849
FBgn0031804	CG9500	chr2L	-2.69581	2.48e-53	1.8999999999999998e-52
FBgn0031801	CG9498	chr2L	1.63461	1.44e-07	3.04e-07
FBgn0031800	CG9497	chr2L	3.27971	8.72e-09	1.99e-08
FBgn0031799	Pez	chr2L	-0.37999	7.03e-05	0.000120826
FBgn0031792	CG13983	chr2L	6.21791	7.37e-09	1.69e-08
FBgn0031826	CG9550	chr2L	-3.33348	2.08e-239	1.74e-237
FBgn0051637	CG31637	chr2L	0.332504	0.00364296	0.00538433
FBgn0031830	COX5B	chr2L	0.349276	1.6e-06	3.14e-06
FBgn0031831	COX5BL	chr2L	-1.79596	8.639999999999999e-150	2.27e-148
FBgn0031836	CG11050	chr2L	0.289696	0.0067215	0.00967276
FBgn0028467	Ube4A	chr2L	0.403894	1.21e-09	2.92e-09
FBgn0000392	cup	chr2L	0
FBgn0031851	Aatf	chr2L	-0.080721	0.379491	0.428726
FBgn0046704	Liprin-alpha	chr2L	0.577883	3.19e-15	1.01e-14
FBgn0031853	TTLL3B	chr2L	-1.6766	1.7099999999999998e-91	2.31e-90
FBgn0031855	meng	chr2L	3.17733	2.1099999999999998e-30	1.0400000000000001e-29
FBgn0051910	CG31910	chr2L	-3.19156	4.9299999999999995e-282	7.38e-280
FBgn0031854	TTLL3A	chr2L	3.76345	2.73e-44	1.79e-43
FBgn0025777	homer	chr2L	-0.787883	1.4399999999999997e-54	1.13e-53
FBgn0025595	AkhR	chr2L	1.33928	7.89e-19	2.82e-18
FBgn0031850	Tsp	chr2L	-1.74561	3.5e-108	5.8e-107
FBgn0031849	CG11327	chr2L	-1.63575	2.35e-171	8.009999999999999e-170
FBgn0028703	Nhe3	chr2L	-0.425708	1.71e-10	4.34e-10
FBgn0000351	cort	chr2L	2.42387	1.55e-18	5.49e-18
FBgn0031844	CG13771	chr2L	-0.816298	4.57e-16	1.49e-15
FBgn0051636	CG31636	chr2L	0.328243	0.0925371	0.116181
FBgn0051633	CG31633	chr2L	-0.686688	1.2699999999999999e-24	5.39e-24
FBgn0051635	CG31635	chr2L	-0.0902595	0.191455	0.229202
FBgn0051634	Oatp26F	chr2L	6.02283	3.02e-37	1.73e-36
FBgn0031837	DIP-iota	chr2L	5.24042	2.18e-25	9.409999999999999e-25
FBgn0031832	CG9596	chr2L	0.95959	8.77e-11	2.26e-10
FBgn0031829	IFT52	chr2L	-1.42571	1.48e-19	5.4e-19
FBgn0031858	CG17378	chr2L	-0.697442	1.6099999999999998e-24	6.79e-24
FBgn0031860	Daao2	chr2L	-1.80019	3.11e-06	5.97e-06
FBgn0051632	sens-2	chr2L	-0.541638	0.0413188	0.0543241
FBgn0031866	Nlg2	chr2L	-0.479413	0.00149193	0.00228587
FBgn0004838	Hrb27C	chr2L	0.232422	6.69e-07	1.34e-06
FBgn0020616	SA	chr2L	-1.18822	1.0300000000000001e-29	4.9600000000000004e-29
FBgn0031875	CG3430	chr2L	-0.00224617	0.989226	0.997253
FBgn0031877	Hmgcl	chr2L	0.295985	0.208734	0.248275
FBgn0031879	uif	chr2L	1.37487	2.32e-24	9.79e-24
FBgn0016978	snRNP-U1-70K	chr2L	0.778417	7.25e-36	4.0600000000000004e-35
FBgn0031878	sip2	chr2L	-1.48409	1.6600000000000001e-118	3.0800000000000002e-117
FBgn0031874	CG13775	chr2L	4.1597	1.66e-56	1.35e-55
FBgn0031873	Gas41	chr2L	0.983544	1.51e-16	5.04e-16
FBgn0031872	ihog	chr2L	1.2868	1.39e-22	5.6e-22
FBgn0031871	Fgop2	chr2L	-0.356825	6.98e-08	1.5e-07
FBgn0031869	CG18304	chr2L	0.905821	8.650000000000001e-27	3.89e-26
FBgn0028554	x16	chr2L	0.405789	2.06e-06	4e-06
FBgn0026196	nop5	chr2L	0.845061	1.96e-28	9.18e-28
FBgn0011737	Wee1	chr2L	-0.177578	0.0061664	0.00890772
FBgn0042092	CG13773	chr2L	1.25164	5.96e-35	3.2599999999999997e-34
FBgn0031865	Nha1	chr2L	1.98757	2.3400000000000002e-66	2.23e-65
FBgn0031861	CG17375	chr2L	-0.443522	3.27e-09	7.69e-09
FBgn0042189	CG17376	chr2L	-2.21365	1.1e-76	1.21e-75
FBgn0015776	nrv1	chr2L	1.44062	1.02e-59	8.7e-59
FBgn0031857	LUBEL	chr2L	5.13653	0	0
FBgn0003046	Pcp	chr2L	1.15623	1.25e-05	2.29e-05
FBgn0031881	MME1	chr2L	-0.0728777	0.339197	0.387538
FBgn0031885	Mnn1	chr2L	0.139024	0.0501308	0.0652093
FBgn0031887	Ugt307A1	chr2L	1.98666	0.00480242	0.00700359
FBgn0031893	MICU1	chr2L	-0.152199	0.0495114	0.0644537
FBgn0051909	CG31909	chr2L	-0.553346	4.69e-13	1.35e-12
FBgn0031900	CG13786	chr2L	-2.12809	5.95e-18	2.07e-17
FBgn0031897	CG13784	chr2L	0.00238871	0.97124	0.981898
FBgn0031896	CG4502	chr2L	-0.253749	1.82e-08	4.08e-08
FBgn0031895	CG4497	chr2L	-0.277555	0.000132844	0.000223868
FBgn0031894	CG4496	chr2L	2.81708	5.95e-38	3.46e-37
FBgn0031888	Pvf2	chr2L	0.341477	0.00751676	0.0107517
FBgn0031886	Nuf2	chr2L	-1.30493	5.63e-49	4.03e-48
FBgn0051907	Mst27D	chr2L	-0.190758	0.00025693	0.000423321
FBgn0031882	Rab30	chr2L	-0.13169	0.02757	0.0369734
FBgn0051908	CG31908	chr2L	-1.57773	2.36e-180	8.980000000000001e-179
FBgn0031902	Wnt6	chr2L	2.96669	5.56e-81	6.39e-80
FBgn0031903	Wnt10	chr2L	7.70633	7.4599999999999995e-34	3.99e-33
FBgn0002938	ninaC	chr2L	3.07936	1.06e-150	2.84e-149
FBgn0031905	gudu	chr2L	0.196409	0.00170048	0.0025905
FBgn0031907	CG5171	chr2L	1.96751	2.3000000000000003e-31	1.1599999999999999e-30
FBgn0031908	CG5177	chr2L	-0.534919	0.00187124	0.00283851
FBgn0028387	chm	chr2L	0.182972	0.0101126	0.0142639
FBgn0031914	CG5973	chr2L	2.62156	1.27e-83	1.53e-82
FBgn0031918	CG6055	chr2L	-1.86342	5.070000000000001e-31	2.53e-30
FBgn0031920	CG6441	chr2L	-2.25628	4.91e-164	1.55e-162
FBgn0045495	Gr28b	chr2L	-1.11467	0.0202012	0.0275465
FBgn0041247	Gr28a	chr2L	-4.66084	4.54e-35	2.49e-34
FBgn0025697	santa-maria	chr2L	-0.859153	6.68e-13	1.91e-12
FBgn0031913	CG5958	chr2L	-0.657107	5.93e-09	1.37e-08
FBgn0031909	CG5181	chr2L	0.668753	3.78e-18	1.32e-17
FBgn0031906	CG5160	chr2L	1.69764	1.21e-20	4.6e-20
FBgn0031904	CG5149	chr2L	0.648015	2.21e-09	5.26e-09
FBgn0083141	Spn28B	chr2L	0.769296	0.172336	0.208006
FBgn0031925	Cyp4d21	chr2L	5.89633	1.4e-16	4.66e-16
FBgn0031926	CG6739	chr2L	3.43079	1.08e-68	1.0599999999999999e-67
FBgn0040299	Myo28B1	chr2L	2.54361	1.15e-38	6.78e-38
FBgn0041181	Tep3	chr2L	0.960084	3.22e-14	9.79e-14
FBgn0031941	ATPsynGL	chr2L	0.268684	0.00981235	0.0138603
FBgn0003961	Uro	chr2L	5.3744	5.83e-30	2.83e-29
FBgn0031946	CG7164	chr2L	-1.46291	4.12e-87	5.2200000000000005e-86
FBgn0031947	CG7154	chr2L	1.05398	1.89e-61	1.6599999999999998e-60
FBgn0031951	r2d2	chr2L	0.407525	4.85e-08	1.06e-07
FBgn0031952	cdc14	chr2L	-2.24758	1.89e-169	6.3e-168
FBgn0031950	Herp	chr2L	-0.461457	3.92e-15	1.23e-14
FBgn0031948	CG7149	chr2L	-1.30103	1.55e-25	6.73e-25
FBgn0031942	CG7203	chr2L	-1.24806	0.00254426	0.00381184
FBgn0031940	CG7214	chr2L	1.34027	0.0101906	0.0143668
FBgn0014454	Acp1	chr2L	2.63221	0.000691019	0.00109179
FBgn0031939	CG13796	chr2L	-1.28829	1.14e-11	3.07e-11
FBgn0031937	CG13795	chr2L	0.40485	0.255233	0.298603
FBgn0031936	CG13794	chr2L	-0.117911	0.781239	0.817403
FBgn0031935	CG13793	chr2L	-1.8826	9.59e-20	3.53e-19
FBgn0053296	CG33296	chr2L	0.126701	0.778999	0.815314
FBgn0041182	Tep2	chr2L	-0.479715	1.87e-08	4.18e-08
FBgn0031929	CG18585	chr2L	1.80262	0.0401636	0.0528674
FBgn0027515	CG7115	chr2L	0.242316	0.000139352	0.000234529
FBgn0004177	mts	chr2L	0.549356	1.47e-33	7.800000000000001e-33
FBgn0031968	CG7231	chr2L	-0.00471681	0.972928	0.983484
FBgn0031975	Tg	chr2L	1.28889	2.4e-09	5.7e-09
FBgn0031977	baf	chr2L	-0.693191	0.042022	0.055201
FBgn0044323	Cka	chr2L	-0.494688	4.68e-15	1.47e-14
FBgn0031979	CCDC53	chr2L	-2.35758	9.33e-74	9.900000000000001e-73
FBgn0031981	Megf8	chr2L	-0.0456568	0.53189	0.581281
FBgn0010287	Trf	chr2L	-1.49769	2.5900000000000002e-73	2.73e-72
FBgn0011230	poe	chr2L	-0.608922	3.93e-05	6.91e-05
FBgn0031980	RpL36A	chr2L	0.599723	0.00150632	0.00230771
FBgn0031976	CG7367	chr2L	2.30174	6.14e-07	1.24e-06
FBgn0031974	CG12560	chr2L	-0.291174	0.111279	0.138098
FBgn0031973	Spn28Dc	chr2L	-0.672869	0.0117156	0.0164036
FBgn0031972	Wwox	chr2L	0.0722317	0.50656	0.556645
FBgn0031970	CG7227	chr2L	-0.518785	0.0393128	0.0518003
FBgn0031969	pes	chr2L	-0.0180023	0.851556	0.878858
FBgn0053121	Spn28Db	chr2L	-0.447637	0.339586	0.387877
FBgn0051902	Spn28Da	chr2L	-0.2177	0.661856	0.706196
FBgn0031961	CG7102	chr2L	0.514095	0.180157	0.216837
FBgn0031959	spz3	chr2L	-1.57497	0.000144789	0.000243288
FBgn0045038	Proc	chr2L	1.74955	0.00030295	0.000495782
FBgn0031957	TwdlE	chr2L	3.65373	0.000733932	0.00115597
FBgn0031955	CG14535	chr2L	-0.804907	3.2e-06	6.12e-06
FBgn0020618	Rack1	chr2L	0.186202	0.00437466	0.00640678
FBgn0031986	CG8673	chr2L	-1.31224	6.24e-85	7.63e-84
FBgn0031988	CG8668	chr2L	0.196606	0.00538363	0.0078206
FBgn0051606	CG31606	chr2L	2.08814	0.00401802	0.00590435
FBgn0031996	CG8460	chr2L	-0.07396	0.411143	0.461006
FBgn0031997	PGAP5	chr2L	-1.23574	2.53e-93	3.49e-92
FBgn0031999	CG8419	chr2L	0.1854	0.245824	0.288463
FBgn0015299	Ssb-c31a	chr2L	0.858436	2.78e-19	1.01e-18
FBgn0032002	CG8353	chr2L	-1.53584	5.94e-20	2.2e-19
FBgn0032003	CG8349	chr2L	-2.32194	2.4999999999999997e-159	7.49e-158
FBgn0032008	CG14277	chr2L	1.94336	0.00015141	0.000254057
FBgn0032013	Scgalpha	chr2L	0.343031	0.187192	0.224563
FBgn0032016	Mettl14	chr2L	0.574649	2.92e-07	6e-07
FBgn0032018	CG7806	chr2L	0.157368	0.0199861	0.0272642
FBgn0032020	strat	chr2L	1.04564	9.29e-31	4.6e-30
FBgn0032022	CG14275	chr2L	-1.2374	0.00611539	0.00883843
FBgn0032024	CG14273	chr2L	4.92669	2.21e-07	4.6e-07
FBgn0032025	CG7778	chr2L	-1.65496	2.97e-09	6.99e-09
FBgn0051901	Mur29B	chr2L	5.85532	3.66e-08	8.02e-08
FBgn0032026	CG7627	chr2L	0.840433	2.45e-15	7.77e-15
FBgn0032021	CG7781	chr2L	-0.496932	0.0313996	0.0418803
FBgn0032015	Ostgamma	chr2L	-0.0471074	0.422029	0.472266
FBgn0003502	Btk29A	chr2L	-0.830225	3.9300000000000004e-26	1.73e-25
FBgn0032010	CG8086	chr2L	-1.77338	8.04e-178	2.96e-176
FBgn0028987	Spn28F	chr2L	-0.729968	0.277842	0.322716
FBgn0032006	Pvr	chr2L	-0.375637	3.32e-10	8.26e-10
FBgn0032005	Snx6	chr2L	0.327115	9.28e-12	2.51e-11
FBgn0032004	CG8292	chr2L	-1.30596	3.0500000000000003e-56	2.4599999999999997e-55
FBgn0003607	Su(var)205	chr2L	0.432266	2.03e-13	5.96e-13
FBgn0031998	SLC5A11	chr2L	-0.718675	2.2e-11	5.84e-11
FBgn0031992	Acbp1	chr2L	-0.0814253	0.309463	0.356285
FBgn0031990	PAPLA1	chr2L	-0.97595	5.48e-49	3.9199999999999996e-48
FBgn0031987	CG12375	chr2L	0.527774	5e-10	1.23e-09
FBgn0031985	mon2	chr2L	-0.453631	2.63e-19	9.53e-19
FBgn0032029	CG17292	chr2L	-1.15002	4.8599999999999995e-24	2.0299999999999998e-23
FBgn0032032	CG17294	chr2L	-0.6255	3.57e-05	6.29e-05
FBgn0032034	Rcd4	chr2L	-0.0880747	0.507186	0.557223
FBgn0032036	CG13384	chr2L	-0.46385	2.7e-06	5.2e-06
FBgn0032040	CG13386	chr2L	1.4359	3.39e-06	6.48e-06
FBgn0020497	emb	chr2L	0.824305	5.26e-49	3.7699999999999995e-48
FBgn0027932	Akap200	chr2L	-0.8717	1.54e-51	1.15e-50
FBgn0053194	CheA29a	chr2L	1.17301	0.0593381	0.0764567
FBgn0032047	CG13088	chr2L	-1.86833	3.1500000000000004e-163	9.83e-162
FBgn0032052	PIG-U	chr2L	0.354986	8.39e-07	1.67e-06
FBgn0032054	Uba4	chr2L	-0.276479	3.21e-05	5.68e-05
FBgn0032055	Sgp	chr2L	0.12565	0.51802	0.567713
FBgn0016122	Acer	chr2L	-2.16014	1.69e-154	4.76e-153
FBgn0028394	CG17834	chr2L	0.0255069	0.786995	0.822553
FBgn0011259	Sema1a	chr2L	0.933462	3.8e-20	1.42e-19
FBgn0032051	CG13097	chr2L	-1.15823	1.34e-39	8.04e-39
FBgn0032050	CG13096	chr2L	0.779766	7.52e-28	3.47e-27
FBgn0032048	Dh31	chr2L	0.769765	0.040424	0.0531893
FBgn0026718	Agpat2	chr2L	-0.731883	2.3e-34	1.2400000000000001e-33
FBgn0027490	D12	chr2L	-0.14312	0.140079	0.171404
FBgn0001137	grk	chr2L	0.136208	0.528297	0.577843
FBgn0032042	CG13398	chr2L	-0.909059	1.14e-11	3.06e-11
FBgn0014417	CG13397	chr2L	-0.567768	9.87e-06	1.82e-05
FBgn0001084	fy	chr2L	-0.131994	0.401944	0.451362
FBgn0040959	Peritrophin-15a	chr2L	0.933518	0.232205	0.273535
FBgn0040958	Peritrophin-15b	chr2L	-3.57969	7.47e-15	2.32e-14
FBgn0032033	CG13392	chr2L	-0.767068	5.53e-09	1.28e-08
FBgn0032031	CG13390	chr2L	1.13169	1.88e-19	6.86e-19
FBgn0001114	Glt	chr2L	0.362843	0.0236152	0.0319318
FBgn0032061	CG9314	chr2L	-1.23551	3.1000000000000005e-79	3.5e-78
FBgn0032069	LManVI	chr2L	0.0575424	0.70361	0.745813
FBgn0032068	LManV	chr2L	0.273832	0.445892	0.496024
FBgn0032067	LManIV	chr2L	3.79657	0.000503954	0.00080601
FBgn0032066	LManIII	chr2L	-1.18894	1.82e-05	3.28e-05
FBgn0003209	raw	chr2L	-0.102314	0.181546	0.218431
FBgn0004914	Hnf4	chr2L	0.0194307	0.839853	0.868838
FBgn0032058	CG9289	chr2L	1.74141	0.000242221	0.000399792
FBgn0032057	CG9287	chr2L	0.301516	0.512579	0.562596
FBgn0032074	Tsp29Fa	chr2L	3.44861	1.59e-08	3.58e-08
FBgn0032075	Tsp29Fb	chr2L	0.0711147	0.677983	0.721704
FBgn0052985	CG32985	chr2L	-0.187044	0.736265	0.776695
FBgn0052984	CG32984	chr2L	0.664645	0.050492	0.0656536
FBgn0032082	CG18088	chr2L	2.98972	3.99e-10	9.88e-10
FBgn0040963	CG18662	chr2L	-1.2167	7.16e-78	7.98e-77
FBgn0032085	CG9555	chr2L	1.29109	2.76e-10	6.9e-10
FBgn0032086	CG17906	chr2L	2.56706	4.96e-16	1.62e-15
FBgn0040964	CG18661	chr2L	-0.765986	1.58e-10	4.02e-10
FBgn0032087	CG9568	chr2L	5.89097	2.82e-17	9.64e-17
FBgn0032088	CG13102	chr2L	0.77268	0.00188335	0.00285585
FBgn0032094	CG12439	chr2L	-0.628956	6.06e-10	1.49e-09
FBgn0032095	Toll-4	chr2L	2.12477	1.2e-20	4.56e-20
FBgn0051609	CG31609	chr2L	-0.894709	3.54e-14	1.07e-13
FBgn0032096	Or30a	chr2L	2.75071	8.7e-07	1.73e-06
FBgn0052982	CG32982	chr2L	-0.0468842	0.696289	0.739314
FBgn0032100	CG13108	chr2L	1.82208	1.01e-08	2.29e-08
FBgn0032101	CG9586	chr2L	0.317054	4.84e-07	9.83e-07
FBgn0051708	DIP-zeta	chr2L	0.845403	2.22e-10	5.59e-10
FBgn0032090	CG9582	chr2L	-3.14674	7.899999999999999e-225	5.17e-223
FBgn0013746	alien	chr2L	0.180714	0.00100118	0.00155615
FBgn0011705	rost	chr2L	-0.296937	0.000548042	0.000874355
FBgn0032084	CG13101	chr2L	-0.290465	0.00337257	0.00500499
FBgn0032083	CG9541	chr2L	-0.242131	0.0825243	0.104242
FBgn0032080	CG9525	chr2L	-0.832967	0.000852537	0.00133426
FBgn0032079	CG31886	chr2L	-0.641122	8.16e-06	1.51e-05
FBgn0032078	C1GalTA	chr2L	-1.25249	4.44e-20	1.65e-19
FBgn0041092	tai	chr2L	1.11512	4.4e-40	2.68e-39
FBgn0032109	CG17005	chr2L	-1.4378	5.46e-98	8.010000000000001e-97
FBgn0010314	Cks30A	chr2L	1.86089	2.51e-105	4.04e-104
FBgn0026439	Eaat1	chr2L	0.0139911	0.904468	0.925098
FBgn0012036	Aldh	chr2L	-1.23838	7.67e-68	7.459999999999999e-67
FBgn0032116	Mco1	chr2L	5.47838	8.89e-14	2.65e-13
FBgn0011232	scat	chr2L	-0.525006	4.93e-11	1.29e-10
FBgn0032119	CG3769	chr2L	0.794046	0.0337644	0.044888
FBgn0032115	CG4438	chr2L	0.156877	0.0488853	0.0636732
FBgn0032105	borr	chr2L	1.60961	1.54e-103	2.41e-102
FBgn0032104	aust	chr2L	-0.190511	0.035248	0.0467197
FBgn0002973	numb	chr2L	-0.225062	0.000583275	0.000928357
FBgn0032123	Oatp30B	chr2L	-1.76381	2.5e-86	3.11e-85
FBgn0032124	CG17855	chr2L	2.88075	3.36e-22	1.3400000000000002e-21
FBgn0032125	Cpr30B	chr2L	5.57773	1.67e-07	3.49e-07
FBgn0032127	CG13114	chr2L	6.51602	1.52e-09	3.64e-09
FBgn0032131	CG3841	chr2L	-1.65779	5.68e-90	7.47e-89
FBgn0019809	gcm2	chr2L	1.64111	2.5e-15	7.93e-15
FBgn0040070	Trx-2	chr2L	0.776759	5.010000000000001e-31	2.5e-30
FBgn0032135	GlcAT-S	chr2L	-0.868062	6.96e-43	4.4599999999999993e-42
FBgn0032136	Apoltp	chr2L	-0.0100465	0.915476	0.932603
FBgn0011207	pelo	chr2L	-0.369778	5.78e-07	1.17e-06
FBgn0032138	CG4364	chr2L	0.164433	0.0138572	0.0192383
FBgn0051710	CG31710	chr2L	-0.637621	0.000291855	0.000478418
FBgn0000273	Pka-C1	chr2L	-0.284342	2.94e-05	5.22e-05
FBgn0032132	CG4382	chr2L	3.77337	3.36e-08	7.39e-08
FBgn0014179	gcm	chr2L	0.917338	0.000201684	0.000334895
FBgn0051709	CG31709	chr2L	-0.985446	2.15e-41	1.34e-40
FBgn0028479	Mtpalpha	chr2L	0.48469	1.05e-11	2.84e-11
FBgn0032129	jp	chr2L	1.4292	1.01e-07	2.14e-07
FBgn0004868	Gdi	chr2L	-0.236016	3.1e-05	5.49e-05
FBgn0032143	CG4017	chr2L	5.14404	4.78e-28	2.22e-27
FBgn0032147	IP3K1	chr2L	0.441559	0.00255891	0.0038331
FBgn0032149	CG4036	chr2L	-0.126217	0.247123	0.289865
FBgn0032169	CG4709	chr2L	0.292131	0.0876211	0.110339
FBgn0032170	CG4658	chr2L	0.00570531	0.941684	0.955775
FBgn0032172	CG5850	chr2L	-1.38436	1.72e-105	2.7699999999999997e-104
FBgn0032171	CG5846	chr2L	0.00166475	0.987733	0.995988
FBgn0032168	CG13126	chr2L	0.772279	5.1e-07	1.03e-06
FBgn0032150	CG13123	chr2L	-1.76059	2.3899999999999997e-48	1.69e-47
FBgn0011291	Taf11	chr2L	0.377112	0.000809308	0.00126963
FBgn0015035	Cyp4e3	chr2L	-0.93811	0.0183027	0.0250677
FBgn0028704	Nckx30C	chr2L	-1.74416	1.63e-17	5.63e-17
FBgn0000180	bib	chr2L	0.528327	0.000644665	0.00102219
FBgn0043456	Ndf	chr2L	0.252146	0.000112857	0.000191088
FBgn0011584	Trp1	chr2L	0.0459919	0.357141	0.4058
FBgn0027600	obst-B	chr2L	1.95566	7.07e-12	1.93e-11
FBgn0053302	Cpr31A	chr2L	-1.56472	1.23e-09	2.98e-09
FBgn0032178	Spn31A	chr2L	3.45656	1.09e-53	8.44e-53
FBgn0032187	CG4839	chr2L	-0.290719	0.0211113	0.0287175
FBgn0005593	RpL7	chr2L	0.61837	2.26e-21	8.78e-21
FBgn0032194	CG4901	chr2L	1.17551	3.46e-36	1.9500000000000002e-35
FBgn0032195	CG4908	chr2L	0.197033	0.205576	0.244831
FBgn0032198	eEF1delta	chr2L	-0.154705	0.0107339	0.0150959
FBgn0032197	ova	chr2L	1.01271	3.4e-24	1.43e-23
FBgn0032196	CG5708	chr2L	-1.23002	6.04e-83	7.179999999999999e-82
FBgn0024320	Npc1a	chr2L	-1.05094	2.9e-94	4.04e-93
FBgn0032193	CG5727	chr2L	0.225305	0.00813674	0.011594
FBgn0032192	CG5731	chr2L	0.628791	0.0265778	0.0357333
FBgn0032189	Ripalpha	chr2L	0.239263	0.00121414	0.00187499
FBgn0028675	Sur	chr2L	-0.080892	0.480673	0.530738
FBgn0051874	Fum4	chr2L	-2.72516	8.5e-273	1.1499999999999999e-270
FBgn0032175	CG13131	chr2L	-1.4822	5.3500000000000004e-105	8.549999999999999e-104
FBgn0051755	SoYb	chr2L	0.406009	7.86e-05	0.000134728
FBgn0051875	CG31875	chr2L	-0.133494	0.136865	0.167814
FBgn0004419	me31B	chr2L	0.649004	5.81e-39	3.45e-38
FBgn0051717	CG31717	chr2L	-0.864506	8.56e-22	3.3700000000000004e-21
FBgn0010407	Ror	chr2L	2.25386	3.38e-33	1.78e-32
FBgn0032204	CG4953	chr2L	1.77531	6.03e-103	9.34e-102
FBgn0032205	CG4957	chr2L	-0.295902	0.00213071	0.00321697
FBgn0032214	CG4968	chr2L	-0.129827	0.0159574	0.0219939
FBgn0032217	CG4972	chr2L	0.541761	3.4599999999999997e-28	1.6100000000000002e-27
FBgn0032219	CG4995	chr2L	-2.999	0	0
FBgn0032222	CG5037	chr2L	-0.815615	2.0499999999999998e-30	1.0000000000000001e-29
FBgn0032223	GATAd	chr2L	0.0445337	0.451358	0.50134
FBgn0019932	SamDC	chr2L	0.181321	0.00728833	0.0104428
FBgn0051715	CG31715	chr2L	0.0122614	0.862455	0.888411
FBgn0032224	Sps2	chr2L	-2.0608	1.1e-65	1.04e-64
FBgn0032225	CG5022	chr2L	1.76107	1.68e-14	5.17e-14
FBgn0032229	ClpP	chr2L	-1.33459	2.54e-141	6.149999999999999e-140
FBgn0003087	pim	chr2L	-0.503522	4.89e-13	1.41e-12
FBgn0032230	lft	chr2L	3.30315	1.86e-32	9.660000000000001e-32
FBgn0032233	dpr19	chr2L	0.260036	0.169144	0.204419
FBgn0032234	gny	chr2L	-1.58919	7.73e-34	4.13e-33
FBgn0032235	CG5096	chr2L	0.629061	0.0131195	0.0182549
FBgn0032236	mRpS7	chr2L	0.489101	2.71e-13	7.89e-13
FBgn0051716	Cnot4	chr2L	-1.14734	2.51e-72	2.61e-71
FBgn0051718	Ir31a	chr2L	1.73018	1.68e-05	3.04e-05
FBgn0003942	RpS27A	chr2L	0.60062	2.07e-15	6.58e-15
FBgn0025366	Ip259	chr2L	1.37291	3.74e-78	4.19e-77
FBgn0032243	Klp31E	chr2L	0.500224	6.98e-07	1.4e-06
FBgn0032244	RfC3	chr2L	0.822223	1.56e-15	5e-15
FBgn0032246	Wdfy2	chr2L	-0.106247	0.0724837	0.0923376
FBgn0032247	CG5188	chr2L	-0.761896	2.46e-09	5.83e-09
FBgn0004915	TfIIB	chr2L	-1.44409	9.11e-135	2e-133
FBgn0032250	holn1	chr2L	-0.0535248	0.462492	0.512451
FBgn0027052	STUB1	chr2L	0.647717	1.64e-19	6.01e-19
FBgn0032251	Nse4	chr2L	-0.348062	8.32e-06	1.54e-05
FBgn0032252	loh	chr2L	1.33811	3.3200000000000004e-43	2.14e-42
FBgn0027611	LManII	chr2L	0.461682	6.38e-11	1.65e-10
FBgn0032256	RluA-2	chr2L	1.00242	1.3e-06	2.57e-06
FBgn0026431	Grip75	chr2L	-1.88673	1.1400000000000001e-110	1.94e-109
FBgn0032258	Cog4	chr2L	-0.457875	1.15e-11	3.1e-11
FBgn0051719	RluA-1	chr2L	2.0193	2.57e-32	1.3300000000000002e-31
FBgn0032253	LManI	chr2L	1.29398	4.55e-25	1.95e-24
FBgn0032249	TBC1D16	chr2L	3.23808	6.25e-86	7.75e-85
FBgn0032248	Bug22	chr2L	-1.18254	5.69e-68	5.5399999999999996e-67
FBgn0005683	pie	chr2L	1.35718	1.99e-58	1.66e-57
FBgn0032242	CG5355	chr2L	-0.6268	3.52e-36	1.98e-35
FBgn0004106	Cdk1	chr2L	-0.0127207	0.849912	0.877594
FBgn0053303	CG33303	chr2L	0.0486308	0.401949	0.451362
FBgn0027568	Cand1	chr2L	0.380169	1.28e-07	2.7e-07
FBgn0032228	CG5367	chr2L	1.45188	2.28e-10	5.73e-10
FBgn0032221	Schip1	chr2L	1.33129	1.91e-35	1.0599999999999999e-34
FBgn0011703	RnrL	chr2L	0.649094	2.5e-08	5.55e-08
FBgn0032218	CG5381	chr2L	-1.11638	5.32e-45	3.53e-44
FBgn0032216	Usp14	chr2L	-0.648203	9.97e-47	6.8699999999999996e-46
FBgn0027491	Cdk5alpha	chr2L	-1.06154	1.48e-15	4.72e-15
FBgn0032213	CG5390	chr2L	-1.08324	9.98e-29	4.7e-28
FBgn0005322	nmd	chr2L	-1.23799	5.75e-74	6.130000000000001e-73
FBgn0032211	CG13138	chr2L	1.82889	1.57e-07	3.29e-07
FBgn0032210	CYLD	chr2L	-1.14868	4.21e-60	3.6100000000000003e-59
FBgn0032209	Hand	chr2L	-1.5681	3.43e-08	7.54e-08
FBgn0032208	Ufd4	chr2L	-1.6636	1.2e-81	1.4000000000000001e-80
FBgn0032200	CG5676	chr2L	0.56109	1.5e-13	4.41e-13
FBgn0000229	bsk	chr2L	-0.176593	0.0105721	0.0148733
FBgn0024248	chico	chr2L	-0.137352	0.0664676	0.0850548
FBgn0032261	CG6094	chr2L	0.39005	2.19e-08	4.88e-08
FBgn0010398	Lrr47	chr2L	0.660443	2.11e-14	6.47e-14
FBgn0032264	Lip4	chr2L	-0.848269	4.55e-09	1.06e-08
FBgn0032265	CG18301	chr2L	-1.16312	0.00482732	0.00703869
FBgn0032266	CG18302	chr2L	1.17137	0.0295195	0.039448
FBgn0051872	CG31872	chr2L	-0.974258	0.232288	0.273614
FBgn0043825	CG18284	chr2L	-1.57027	0.0665501	0.0851539
FBgn0051871	CG31871	chr2L	0.996739	0.00844614	0.0120175
FBgn0040496	CG17104	chr2L	-1.03136	1.3000000000000001e-32	6.74e-32
FBgn0032287	CG6415	chr2L	-0.98304	0.0656362	0.0840615
FBgn0032289	CG6431	chr2L	0.910167	0.0856952	0.108044
FBgn0032290	CG6443	chr2L	1.14193	1.23e-62	1.0999999999999999e-61
FBgn0032291	CG17118	chr2L	-0.881684	1.7899999999999998e-38	1.05e-37
FBgn0032295	CG12299	chr2L	0.0757479	0.50038	0.550467
FBgn0027550	CG6495	chr2L	-0.755707	0.00986543	0.0139282
FBgn0015320	Ubc2	chr2L	-0.656142	1.96e-49	1.41e-48
FBgn0032297	CG17124	chr2L	0.493859	5.47e-06	1.03e-05
FBgn0032296	CG6729	chr2L	-0.0912388	0.330532	0.378308
FBgn0027868	Nup107	chr2L	1.51487	1.89e-79	2.14e-78
FBgn0032292	EMC3	chr2L	0.239646	8.76e-05	0.000149635
FBgn0024740	Lip2	chr2L	-0.0711633	0.561206	0.610211
FBgn0023496	Lip1	chr2L	2.48417	6.73e-22	2.6600000000000002e-21
FBgn0032271	CG7329	chr2L	-1.43551	1.9e-109	3.19e-108
FBgn0032269	w-cup	chr2L	-3.1638	1.83e-262	2.22e-260
FBgn0032262	CG7384	chr2L	1.02428	1.46e-07	3.08e-07
FBgn0032299	CG17127	chr2L	0.0547928	0.916008	0.932976
FBgn0051870	CG31870	chr2L	-1.59599	8.11e-46	5.4699999999999995e-45
FBgn0027363	Stam	chr2L	0.93036	5.6499999999999996e-42	3.55e-41
FBgn0032318	CG14072	chr2L	-0.50099	9.23e-05	0.000157239
FBgn0032321	YL-1	chr2L	0.647998	2.09e-16	6.9e-16
FBgn0032322	CG16743	chr2L	-2.23107	2.52e-09	5.96e-09
FBgn0041781	SCAR	chr2L	0.923435	4.6e-40	2.8e-39
FBgn0026148	CG12253	chr2L	0.760614	5.08e-12	1.4e-11
FBgn0026147	TTLL4A	chr2L	-0.804971	1.86e-21	7.26e-21
FBgn0040096	lectin-33A	chr2L	-0.929521	0.000469259	0.000753033
FBgn0023415	Acp32CD	chr2L	-0.61188	0.433405	0.483769
FBgn0032331	CG14913	chr2L	-2.70949	9.24e-19	3.29e-18
FBgn0032330	Samuel	chr2L	-1.04186	7.42e-69	7.339999999999999e-68
FBgn0032329	Art8	chr2L	1.00516	1.36e-23	5.629999999999999e-23
FBgn0015756	RpL9	chr2L	0.576339	1.98e-17	6.81e-17
FBgn0000146	aub	chr2L	0.603593	3.97e-11	1.04e-10
FBgn0004872	piwi	chr2L	-0.165988	0.0807241	0.102129
FBgn0010612	ATPsynG	chr2L	-0.785492	9.15e-13	2.61e-12
FBgn0000018	abo	chr2L	-0.388686	2.34e-06	4.54e-06
FBgn0053129	CG33129	chr2L	0.00627884	0.891814	0.914493
FBgn0032314	CG7309	chr2L	-2.17012	1.29e-171	4.4099999999999994e-170
FBgn0032313	CG14070	chr2L	-0.077891	0.214672	0.254724
FBgn0032312	CG14071	chr2L	-2.17143	2.47e-128	5e-127
FBgn0024227	aurB	chr2L	0.393003	9.94e-05	0.000168848
FBgn0027453	Dnz1	chr2L	-0.620283	5.18e-19	1.86e-18
FBgn0069354	Porin2	chr2L	-1.39391	5.05e-123	9.83e-122
FBgn0032305	CG6700	chr2L	0.807996	7.76e-49	5.539999999999999e-48
FBgn0051869	CG31869	chr2L	-0.388284	9.37e-05	0.000159592
FBgn0032298	CG6724	chr2L	0.873275	1.95e-13	5.72e-13
FBgn0032338	CG16854	chr2L	0.590778	4.25e-19	1.53e-18
FBgn0032339	Wdr59	chr2L	-0.546305	6.46e-16	2.09e-15
FBgn0041246	Gr32a	chr2L	-3.44498	1.15e-45	7.77e-45
FBgn0032348	CG4751	chr2L	1.04424	3.12e-49	2.25e-48
FBgn0040211	hgo	chr2L	0.821115	0.0612042	0.0787038
FBgn0032358	Ppt2	chr2L	-1.46188	2.97e-23	1.22e-22
FBgn0020270	mre11	chr2L	0.266978	0.0275707	0.0369734
FBgn0040232	cmet	chr2L	-0.800046	3.14e-20	1.18e-19
FBgn0032350	CG6287	chr2L	-0.955604	4.67e-25	2.01e-24
FBgn0010197	Gyc32E	chr2L	2.25172	1.25e-40	7.65e-40
FBgn0028700	RfC38	chr2L	1.04988	4.12e-16	1.35e-15
FBgn0032346	Csl4	chr2L	0.159791	0.104186	0.129863
FBgn0032345	CG14921	chr2L	-1.07963	4.9399999999999996e-82	5.8e-81
FBgn0027582	CG6230	chr2L	-1.52039	4.24e-80	4.8300000000000005e-79
FBgn0032343	CG6201	chr2L	3.74148	2.07e-102	3.18e-101
FBgn0032341	Reps	chr2L	0.707414	3.66e-28	1.7000000000000002e-27
FBgn0032337	AstCC	chr2L	-2.14212	8.16e-15	2.53e-14
FBgn0032336	AstC	chr2L	2.18903	3.65e-06	6.96e-06
FBgn0000287	salr	chr2L	-2.30705	2.05e-99	3.06e-98
FBgn0003313	sala	chr2L	0
FBgn0032362	spz4	chr2L	1.48803	0.030503	0.0407298
FBgn0051706	CG31706	chr2L	3.66217	6.25e-29	2.96e-28
FBgn0028490	CG31705	chr2L	-1.23623	3.79e-34	2.04e-33
FBgn0032366	CG14930	chr2L	-0.461688	2.33e-09	5.53e-09
FBgn0032363	Dlg5	chr2L	0.481234	8.4e-13	2.4e-12
FBgn0032360	CG14926	chr2L	-4.23539	0	0
FBgn0015400	kek2	chr2L	1.42578	2.07e-05	3.72e-05
FBgn0032371	CG4983	chr2L	-2.59992	1.2500000000000002e-257	1.34e-255
FBgn0032372	CG4988	chr2L	-3.37876	0	0
FBgn0032373	Vha100-5	chr2L	2.41854	2.08e-28	9.72e-28
FBgn0032374	CG14931	chr2L	-2.62992	1.1500000000000001e-163	3.62e-162
FBgn0032375	CG14932	chr2L	-1.54561	2.68e-76	2.94e-75
FBgn0032378	CycY	chr2L	0.173094	0.00668271	0.00962189
FBgn0020309	crol	chr2L	0.00374123	0.940234	0.954637
FBgn0032377	CG14937	chr2L	0.111025	0.467787	0.517805
FBgn0032376	Tsp33B	chr2L	-0.475088	1.8e-08	4.04e-08
FBgn0032368	spag4	chr2L	-0.999401	1.01e-16	3.39e-16
FBgn0028412	Mst33A	chr2L	-0.988799	5.39e-66	5.11e-65
FBgn0032381	Mal-B1	chr2L	-4.67698	1.4299999999999999e-67	1.3800000000000002e-66
FBgn0032382	Mal-B2	chr2L	-0.714423	0.0272073	0.0365298
FBgn0026392	Or33a	chr2L	2.68772	0.00675142	0.00971248
FBgn0026391	Or33b	chr2L	0.470582	0.38457	0.433879
FBgn0026390	Or33c	chr2L	0.537206	0.504581	0.554761
FBgn0005664	Crys	chr2L	0.110634	0.829824	0.860134
FBgn0032385	CG16964	chr2L	-1.93338	8.37e-121	1.59e-119
FBgn0032387	CG16965	chr2L	0.605733	5.29e-08	1.15e-07
FBgn0032390	dgt2	chr2L	0.0714645	0.507442	0.557469
FBgn0051866	Ada1-2	chr2L	-0.262911	0.0506025	0.0657821
FBgn0051864	Qtzl	chr2L	-0.71371	1.46e-07	3.07e-07
FBgn0051865	Ada1-1	chr2L	4.98478	7.12e-12	1.94e-11
FBgn0032393	Nfs1	chr2L	0.0671296	0.282575	0.327601
FBgn0014019	Rh5	chr2L	-1.71359	2.09e-16	6.9e-16
FBgn0010497	dmGlut	chr2L	0.335981	0.33121	0.379007
FBgn0042126	CG18788	chr2L	-0.822367	4.96e-13	1.43e-12
FBgn0032402	PLCXD	chr2L	-0.377893	0.00096691	0.00150455
FBgn0032404	RpL7-like	chr2L	0.309331	0.692031	0.735258
FBgn0032406	CG14947	chr2L	1.80294	0.00044473	0.000715725
FBgn0027505	Rab3-GAP	chr2L	-1.74387	2.74e-141	6.62e-140
FBgn0032401	Plzf	chr2L	0.4136	0.00328859	0.00488295
FBgn0032399	CG6785	chr2L	-1.49317	2.92e-34	1.57e-33
FBgn0032398	CG6766	chr2L	-0.0594414	0.268686	0.313078
FBgn0032397	Tom70	chr2L	-0.215875	0.00107779	0.00167073
FBgn0032395	Wdr81	chr2L	1.29301	6.77e-60	5.79e-59
FBgn0042125	CG18787	chr2L	-0.492268	3.61e-10	8.97e-10
FBgn0042127	CG18789	chr2L	0.715655	7.77e-07	1.55e-06
FBgn0000588	esc	chr2L	0.293185	0.0103079	0.0145126
FBgn0032407	Pex19	chr2L	0.379382	1.29e-07	2.73e-07
FBgn0028707	Mt2	chr2L	0.600762	0.00380139	0.00560221
FBgn0032409	Ced-12	chr2L	-0.488238	1.02e-06	2.02e-06
FBgn0027081	ThrRS	chr2L	-0.951665	8.22e-81	9.44e-80
FBgn0032414	CG17211	chr2L	1.00017	1.23e-05	2.25e-05
FBgn0032416	Gr33a	chr2L	-0.928718	0.000415742	0.000671262
FBgn0051760	CG31760	chr2L	-0.00976564	0.926061	0.942128
FBgn0051861	CG31861	chr2L	0.204979	0.00118551	0.00183195
FBgn0051860	ZnT33D	chr2L	-0.714569	7.8e-20	2.88e-19
FBgn0032419	CG17217	chr2L	-3.42416	1.88e-31	9.5e-31
FBgn0032421	crok	chr2L	0.324951	0.000277395	0.000455651
FBgn0000114	bru1	chr2L	-1.47297	2.4399999999999997e-82	2.87e-81
FBgn0051759	CG31759	chr2L	-2.02917	1.28e-94	1.79e-93
FBgn0032424	CG17010	chr2L	-4.18744	0	0
FBgn0032422	atilla	chr2L	-0.402494	0.0650782	0.0833787
FBgn0032420	CG6583	chr2L	-0.73285	4.37e-12	1.2e-11
FBgn0032415	rho-6	chr2L	-3.5925	3.91e-64	3.58e-63
FBgn0029137	Patsas	chr2L	-0.512585	0.0411186	0.0540779
FBgn0041195	Pkd2	chr2L	-0.357515	1.5e-07	3.16e-07
FBgn0032428	Fam92	chr2L	-0.691662	2e-18	7.07e-18
FBgn0032430	CG6388	chr2L	0.338579	0.0164776	0.0226867
FBgn0020443	eRF3	chr2L	-0.510117	3.5199999999999994e-23	1.44e-22
FBgn0032435	Oatp33Eb	chr2L	9.38753	1.24e-18	4.41e-18
FBgn0032439	Ref2	chr2L	0.471342	3.38e-09	7.94e-09
FBgn0032436	CG5418	chr2L	0.48283	0.167399	0.202514
FBgn0032434	CG5421	chr2L	-2.86998	6.31e-112	1.09e-110
FBgn0032433	Oatp33Ea	chr2L	-0.396968	0.0192223	0.0262758
FBgn0032431	CG5435	chr2L	-2.40951	1.3399999999999999e-236	1.0599999999999999e-234
FBgn0032429	CG5446	chr2L	0.541855	9.4e-17	3.15e-16
FBgn0004394	pdm2	chr2L	7.0346	5.4399999999999995e-46	3.68e-45
FBgn0032445	CG6153	chr2L	-1.0109	2.5e-51	1.87e-50
FBgn0032447	PICK1	chr2L	0.30502	2.93e-06	5.62e-06
FBgn0032451	spict	chr2L	0.710912	9.02e-16	2.91e-15
FBgn0032457	CG15483	chr2L	-3.32104	1.88e-307	4.05e-305
FBgn0032454	CG5787	chr2L	0.421141	1.66e-08	3.72e-08
FBgn0032450	CG5776	chr2L	1.47609	1.03e-42	6.56e-42
FBgn0032449	CG17036	chr2L	-3.41988	1.67e-205	8.89e-204
FBgn0032446	IFT43	chr2L	-0.646322	3.59e-08	7.87e-08
FBgn0032444	CCT4	chr2L	0.59245	3.95e-27	1.79e-26
FBgn0040509	ACXB	chr2L	-2.89376	7.109999999999999e-138	1.64e-136
FBgn0040510	ACXA	chr2L	-3.53535	0	0
FBgn0040506	ACXE	chr2L	-1.01549	6.93e-22	2.73e-21
FBgn0032462	CG16800	chr2L	3.18686	1.01e-11	2.73e-11
FBgn0032464	Vha68-3	chr2L	-1.09104	2.8300000000000003e-47	1.97e-46
FBgn0021796	Tor	chr2L	0.40969	1.87e-05	3.37e-05
FBgn0032470	Ttc30	chr2L	2.14621	7.89e-10	1.92e-09
FBgn0028965	CG9933	chr2L	0.802026	3.0899999999999994e-42	1.95e-41
FBgn0032467	Ube4B	chr2L	-0.302818	1.55e-05	2.82e-05
FBgn0032465	Yip1d1	chr2L	0.227182	5.26e-05	9.14e-05
FBgn0032471	CG5122	chr2L	-2.48614	2.11e-150	5.6e-149
FBgn0028410	Pk34A	chr2L	-0.629761	2.76e-15	8.72e-15
FBgn0032473	kmg	chr2L	-0.675457	3.2e-21	1.24e-20
FBgn0024291	Sirt1	chr2L	-0.0144044	0.849206	0.877081
FBgn0032477	Alg7	chr2L	0.0175632	0.851109	0.878559
FBgn0032478	Rsph1	chr2L	-0.864738	1.43e-33	7.57e-33
FBgn0032480	Edem2	chr2L	-0.328046	1.83e-05	3.31e-05
FBgn0032482	Pect	chr2L	-0.803807	1.2700000000000001e-37	7.32e-37
FBgn0032488	CG16812	chr2L	-0.2673	5.49e-05	9.53e-05
FBgn0032490	CG16813	chr2L	3.89846	6.21e-05	0.000107357
FBgn0027586	CG5867	chr2L	-0.516895	0.00166303	0.00253505
FBgn0032494	CG5945	chr2L	-1.06412	3.66e-13	1.06e-12
FBgn0032495	CG16820	chr2L	1.73786	4.26e-12	1.17e-11
FBgn0032499	Uvrag	chr2L	1.06665	1.81e-42	1.15e-41
FBgn0051729	CG31729	chr2L	-0.94004	1.08e-65	1.02e-64
FBgn0032509	CG6523	chr2L	0.78644	7.62e-34	4.07e-33
FBgn0051852	Tap42	chr2L	0.332012	1.91e-07	3.98e-07
FBgn0051855	CG31855	chr2L	0.391634	6.31e-08	1.36e-07
FBgn0032513	CG6565	chr2L	-1.80391	3.67e-203	1.92e-201
FBgn0025724	beta'COP	chr2L	0.389649	1.92e-11	5.11e-11
FBgn0032514	CG9302	chr2L	-0.366208	1.9e-05	3.42e-05
FBgn0032512	Bdp1	chr2L	0.151943	0.0285377	0.0382121
FBgn0032511	ND-B22	chr2L	-0.816108	9.92e-44	6.450000000000001e-43
FBgn0032507	CG9377	chr2L	6.21646	1.25e-18	4.45e-18
FBgn0032506	CG9395	chr2L	7.07401	4.0499999999999995e-23	1.65e-22
FBgn0028406	Drep4	chr2L	0.572054	2.1e-05	3.77e-05
FBgn0051848	CG31848	chr2L	0.140529	0.0940135	0.117928
FBgn0032487	Ski6	chr2L	-0.304207	0.00180104	0.00273697
FBgn0032485	CG9426	chr2L	0.652109	1.6699999999999999e-25	7.26e-25
FBgn0032484	kek4	chr2L	3.7025	6.43e-71	6.530000000000001e-70
FBgn0032481	CG16972	chr2L	-0.732286	5.49e-12	1.5e-11
FBgn0032479	CG16974	chr2L	0.278665	6.4e-08	1.38e-07
FBgn0032475	Sfmbt	chr2L	0.71471	1.66e-33	8.810000000000001e-33
FBgn0032474	DnaJ-H	chr2L	-1.12097	1.74e-54	1.36e-53
FBgn0032517	CG7099	chr2L	0.672523	3.69e-10	9.15e-10
FBgn0032521	CG7110	chr2L	0.939518	9.74e-24	4.0399999999999994e-23
FBgn0026760	Tehao	chr2L	0.225714	0.446996	0.496961
FBgn0028942	CG16852	chr2L	-1.75123	3.83e-118	7.040000000000001e-117
FBgn0028546	ics	chr2L	0.980277	6.100000000000001e-27	2.75e-26
FBgn0023407	B4	chr2L	1.75912	1.39e-265	1.7799999999999998e-263
FBgn0032530	CG9263	chr2L	-2.60097	5.0999999999999995e-188	2.15e-186
FBgn0032525	Hsp60D	chr2L	-1.63931	2.51e-69	2.5e-68
FBgn0032524	Hacd2	chr2L	0.369667	1.97e-07	4.11e-07
FBgn0032523	CG16956	chr2L	2.5983	5.78e-10	1.42e-09
FBgn0032520	CG10859	chr2L	-0.584419	5.9e-23	2.39e-22
FBgn0032518	RpL24	chr2L	0.115553	0.0828095	0.104586
FBgn0032516	Ing5	chr2L	-0.78423	1.25e-39	7.52e-39
FBgn0028527	CG18507	chr2L	-0.504107	1.85e-06	3.61e-06
FBgn0028848	Gpo3	chr2L	-1.41332	6.7e-72	6.9e-71
FBgn0028541	TM9SF4	chr2L	0.622978	1.4999999999999997e-23	6.2e-23
FBgn0024846	p38b	chr2L	-0.359709	0.0166896	0.0229597
FBgn0028539	Eato	chr2L	-0.724854	8.5e-31	4.2199999999999995e-30
FBgn0028931	CG16863	chr2L	0.346995	0.00926895	0.0131236
FBgn0028538	Sec71	chr2L	0.0150111	0.873373	0.89865
FBgn0027844	CAH1	chr2L	-0.221917	0.119279	0.147514
FBgn0028919	CG16865	chr2L	1.6111	1.16e-58	9.71e-58
FBgn0001965	Sos	chr2L	0.544064	2.55e-13	7.43e-13
FBgn0015271	Orc5	chr2L	1.44334	1.1099999999999999e-55	8.85e-55
FBgn0028509	CenG1A	chr2L	1.07584	1.75e-49	1.26e-48
FBgn0028534	CG7916	chr2L	0.142449	0.572864	0.621281
FBgn0028533	CG7953	chr2L	0.811889	0.00708262	0.010168
FBgn0028532	CG7968	chr2L	0.474206	0.223181	0.264017
FBgn0012037	Ance	chr2L	-2.86765	1.2399999999999999e-176	4.5e-175
FBgn0032535	Ance-2	chr2L	-1.78915	2.15e-05	3.85e-05
FBgn0028544	Vajk3	chr2L	2.48973	2.16e-13	6.32e-13
FBgn0028938	Vajk1	chr2L	3.42993	4.08e-14	1.23e-13
FBgn0019890	Smg5	chr2L	-0.343331	6.51e-05	0.000112203
FBgn0028920	CG8997	chr2L	1.99602	7.64e-05	0.000131055
FBgn0053306	CG33306	chr2L	0.677359	0.0178297	0.0244399
FBgn0053307	CG33307	chr2L	5.63272	6.750000000000001e-27	3.04e-26
FBgn0001961	Arpc1	chr2L	0.586513	8.06e-28	3.7100000000000005e-27
FBgn0004406	PolG1	chr2L	0.118325	0.148738	0.181259
FBgn0028658	Adat1	chr2L	1.7848	1.15e-36	6.570000000000001e-36
FBgn0028932	CG16890	chr2L	-0.235451	0.0150334	0.0207818
FBgn0028847	CG9014	chr2L	-1.34756	2.98e-93	4.09e-92
FBgn0051814	DIP-kappa	chr2L	0.986637	3.13e-13	9.1e-13
FBgn0027929	NimB1	chr2L	-0.542347	0.142836	0.1746
FBgn0028936	NimB5	chr2L	-1.06478	4.51e-06	8.53e-06
FBgn0028940	Cyp28a5	chr2L	0.424219	0.231408	0.27274
FBgn0028939	NimC2	chr2L	-0.118879	0.743595	0.783639
FBgn0027348	bgm	chr2L	3.17463	5.89e-237	4.66e-235
FBgn0028875	nAChRalpha5	chr2L	4.59905	2.17e-27	9.910000000000001e-27
FBgn0051769	CG31769	chr2L	0.95287	0.0044973	0.00657807
FBgn0028526	CG15293	chr2L	-0.409994	0.196463	0.234813
FBgn0028872	CG18095	chr2L	4.90068	3.03e-08	6.69e-08
FBgn0003255	rk	chr2L	2.20829	4.7e-21	1.81e-20
FBgn0028430	He	chr2L	2.26042	0.00705502	0.0101301
FBgn0028542	NimB4	chr2L	2.53021	2.33e-06	4.5e-06
FBgn0028543	NimB2	chr2L	-0.276781	0.137139	0.168126
FBgn0052971	CG32971	chr2L	0.838133	2.3499999999999997e-23	9.629999999999999e-23
FBgn0028916	CG33090	chr2L	1.93905	1.87e-184	7.53e-183
FBgn0015791	Rab14	chr2L	-2.23202	0	0
FBgn0028871	Cpr35B	chr2L	5.04058	2.94e-10	7.34e-10
FBgn0004858	elB	chr2L	1.09023	4.57e-17	1.55e-16
FBgn0020258	ppk	chr2L	4.12024	6.86e-28	3.1700000000000002e-27
FBgn0028530	mTTF	chr2L	0.370816	0.000391231	0.000632979
FBgn0005771	noc	chr2L	-0.589206	2.26e-05	4.05e-05
FBgn0028855	CG15282	chr2L	-2.28637	2.33e-16	7.69e-16
FBgn0028887	CG3491	chr2L	0.865913	2.56e-38	1.5e-37
FBgn0013301	ProtB	chr2L	-1.60764	1.1599999999999999e-54	9.119999999999999e-54
FBgn0013300	ProtA	chr2L	-1.53293	1.14e-65	1.0800000000000001e-64
FBgn0032554	CG15278	chr2L	-3.08028	9e-175	3.18e-173
FBgn0032553	CG4480	chr2L	-2.87192	1.6100000000000001e-215	9.62e-214
FBgn0028886	CG15279	chr2L	2.77595	5.03e-119	9.39e-118
FBgn0028866	CG18420	chr2L	7.85493	9.75e-14	2.9e-13
FBgn0032549	CG4650	chr2L	7.83052	3.9e-13	1.13e-12
FBgn0028537	CG31775	chr2L	2.08329	0.0453271	0.0592965
FBgn0040228	DCTN5-p25	chr2L	-0.223465	0.0107486	0.0151132
FBgn0260446	GABA-B-R1	chr2L	1.23064	5.7e-26	2.5e-25
FBgn0041713	yellow-c	chr2L	1.82228	5.31e-20	1.97e-19
FBgn0004837	Su(H)	chr2L	1.5686	3.2299999999999998e-52	2.46e-51
FBgn0028879	CG15270	chr2L	1.99718	3.65e-14	1.11e-13
FBgn0028878	CG15269	chr2L	4.74092	8.02e-06	1.49e-05
FBgn0001978	stc	chr2L	0.434696	1.38e-05	2.52e-05
FBgn0028862	dao	chr2L	0.221125	0.448874	0.498812
FBgn0028516	ZnT35C	chr2L	-0.494272	1.03e-13	3.06e-13
FBgn0028888	CG4168	chr2L	5.80164	3.11e-81	3.59e-80
FBgn0024183	vig	chr2L	-2.86847	7.06e-306	1.46e-303
FBgn0010422	TfIIS	chr2L	1.12927	2.79e-70	2.8099999999999996e-69
FBgn0000317	ck	chr2L	0.324753	0.000891383	0.00139258
FBgn0001977	CIAPIN1	chr2L	-0.371489	3.28e-13	9.53e-13
FBgn0051832	CG31832	chr2L	1.48794	5.12e-05	8.91e-05
FBgn0011239	ms(2)35Ci	chr2L	-5.12184	0	0
FBgn0001983	wor	chr2L	3.37269	1.48e-08	3.33e-08
FBgn0028880	CG15256	chr2L	-2.93781	0	0
FBgn0028370	kek3	chr2L	5.28579	7.44e-160	2.24e-158
FBgn0028947	CG11865	chr2L	6.45818	7.24e-10	1.77e-09
FBgn0028945	CG7631	chr2L	7.03509	5.58e-11	1.45e-10
FBgn0028518	CG18480	chr2L	-0.372968	0.03819	0.0503882
FBgn0028864	CG18477	chr2L	0
FBgn0028517	CG18478	chr2L	0
FBgn0051780	CG31780	chr2L	0.0782317	0.915002	0.93227
FBgn0051827	CG31827	chr2L	0
FBgn0001986	Mtr4	chr2L	1.53671	2.2e-85	2.71e-84
FBgn0028507	CG3793	chr2L	0.522364	7.47e-08	1.6e-07
FBgn0051826	CG31826	chr2L	-3.00359	1.27e-279	1.8299999999999999e-277
FBgn0041627	Ku80	chr2L	-0.8366	2.79e-27	1.27e-26
FBgn0001990	wek	chr2L	-0.03177	0.699816	0.7424
FBgn0001987	Gli	chr2L	-0.0197764	0.851511	0.878858
FBgn0001989	ND-B17	chr2L	-0.384342	1.11e-11	2.98e-11
FBgn0028863	stol	chr2L	4.00181	1.0099999999999999e-46	6.959999999999999e-46
FBgn0028946	Or35a	chr2L	4.223	3.29e-07	6.75e-07
FBgn0028948	CG15253	chr2L	4.62917	1.43e-05	2.61e-05
FBgn0028949	CG15254	chr2L	5.48941	1.01e-06	2e-06
FBgn0028944	Semp1	chr2L	0.517437	0.453504	0.503442
FBgn0028901	CG18109	chr2L	-1.33315	8.66e-44	5.64e-43
FBgn0028903	CG13243	chr2L	-2.87427	2.65e-261	3.0800000000000003e-259
FBgn0028902	Tektin-A	chr2L	-3.25094	1.18e-268	1.52e-266
FBgn0051735	CG31735	chr2L	-1.78892	6.23e-137	1.41e-135
FBgn0032577	CG13244	chr2L	-0.937441	1.26e-44	8.31e-44
FBgn0028514	CG4793	chr2L	1.29952	3.62e-09	8.49e-09
FBgn0028857	CG12448	chr2L	-2.93709	5.07e-245	4.4999999999999997e-243
FBgn0028856	CG18063	chr2L	-1.1637	1.04e-71	1.06e-70
FBgn0028858	CG10839	chr2L	-1.27051	1.2499999999999998e-52	9.509999999999999e-52
FBgn0028644	beat-Ic	chr2L	7.76488	5.72e-99	8.49e-98
FBgn0045827	CG13245	chr2L	0
FBgn0000182	BicC	chr2L	-0.09536	0.833012	0.862959
FBgn0013433	beat-Ia	chr2L	4.24957	2.14e-124	4.1900000000000005e-123
FBgn0051820	CG31820	chr2L	-2.54174	1.19e-23	4.9299999999999993e-23
FBgn0028645	beat-Ib	chr2L	1.79346	1.34e-09	3.23e-09
FBgn0051821	CG31821	chr2L	4.68041	1.11e-05	2.05e-05
FBgn0051823	CG31823	chr2L	5.70112	1.42e-07	3e-07
FBgn0041183	Tep1	chr2L	1.27184	1.88e-08	4.2e-08
FBgn0028935	CG7653	chr2L	-4.24249	3.84e-249	3.7e-247
FBgn0028893	CG31819	chr2L	-1.77517	2.47e-126	4.920000000000001e-125
FBgn0028515	EndoGI	chr2L	0.245988	0.00337534	0.00500865
FBgn0028897	CG4935	chr2L	-2.87529	1.01e-305	2.0600000000000003e-303
FBgn0040079	pkaap	chr2L	1.22619	4.7e-47	3.25e-46
FBgn0028895	CG17328	chr2L	0.00649492	0.94303	0.956895
FBgn0028525	c(2)M	chr2L	1.03676	3.74e-19	1.34e-18
FBgn0011708	Syx5	chr2L	0.154134	0.00156936	0.00239838
FBgn0001086	fzy	chr2L	1.20894	9.519999999999999e-61	8.259999999999999e-60
FBgn0040984	CG4440	chr2L	1.63007	0.00731109	0.0104718
FBgn0028506	CG4455	chr2L	-0.291879	0.0269283	0.0361812
FBgn0025678	CaBP1	chr2L	0.416293	9.65e-17	3.23e-16
FBgn0000307	chif	chr2L	0.693825	7.820000000000001e-33	4.07e-32
FBgn0028899	CG31817	chr2L	-3.28782	1.12e-307	2.44e-305
FBgn0001995	mRpL4	chr2L	-0.459769	8.2e-07	1.64e-06
FBgn0000250	cact	chr2L	-0.862578	6.77e-47	4.6699999999999995e-46
FBgn0000339	cni	chr2L	0.693417	5.15e-28	2.39e-27
FBgn0015338	CG5861	chr2L	0.637593	1.37e-17	4.73e-17
FBgn0028894	GMF	chr2L	0.730435	4.33e-16	1.42e-15
FBgn0028375	heix	chr2L	0.507003	1.71e-14	5.25e-14
FBgn0032582	CG13258	chr2L	1.72186	1.33e-08	3.01e-08
FBgn0001994	crp	chr2L	-0.04777	0.452199	0.502141
FBgn0002673	twe	chr2L	-0.653185	8.700000000000001e-31	4.31e-30
FBgn0024734	PRL-1	chr2L	0.614421	9.02e-11	2.32e-10
FBgn0020416	Idgf1	chr2L	-0.0560558	0.809164	0.842521
FBgn0020415	Idgf2	chr2L	-1.93585	1.41e-37	8.16e-37
FBgn0020414	Idgf3	chr2L	-1.59879	3.08e-36	1.74e-35
FBgn0032585	Nepl8	chr2L	1.46932	0.0117486	0.0164471
FBgn0032586	Tpr2	chr2L	-0.519685	5.43e-16	1.77e-15
FBgn0051816	CG31816	chr2L	-3.81909	1.83e-208	9.979999999999999e-207
FBgn0032588	CG5968	chr2L	-1.53323	6.430000000000001e-88	8.23e-87
FBgn0032587	CG5953	chr2L	0.693838	1.57e-10	3.98e-10
FBgn0028523	CG5888	chr2L	0.43484	0.00357818	0.00529419
FBgn0001185	her	chr2L	0.387245	0.000805939	0.00126487
FBgn0051812	Tsen2	chr2L	0.199664	0.402005	0.451394
FBgn0032598	ChLD3	chr2L	-2.56944	1.19e-39	7.14e-39
FBgn0032600	BuGZ	chr2L	0.114241	0.0530617	0.0687976
FBgn0032601	yellow-b	chr2L	1.25647	9e-06	1.67e-05
FBgn0032603	CG17928	chr2L	-1.20723	3.82e-10	9.46e-10
FBgn0040261	Ugt37E1	chr2L	-0.124885	0.803276	0.837066
FBgn0040260	Ugt37D1	chr2L	-1.9772	5.18e-40	3.14e-39
FBgn0004797	mdy	chr2L	-1.17142	2.49e-10	6.24e-10
FBgn0051739	AspRS-m	chr2L	0.538789	5.53e-14	1.66e-13
FBgn0032615	CG6012	chr2L	3.87166	4.8200000000000005e-32	2.4700000000000002e-31
FBgn0051809	CG31809	chr2L	4.05161	4.4799999999999995e-28	2.0800000000000004e-27
FBgn0051810	CG31810	chr2L	5.81397	2.88e-18	1.01e-17
FBgn0032614	CG13284	chr2L	3.65	8.85e-57	7.210000000000001e-56
FBgn0032612	CG13282	chr2L	-0.50941	9.45e-07	1.88e-06
FBgn0022213	Cse1	chr2L	0.959459	6.46e-73	6.77e-72
FBgn0032609	CG13280	chr2L	-2.25909	1.06e-138	2.47e-137
FBgn0032602	ppk17	chr2L	5.22296	1.7e-20	6.43e-20
FBgn0015391	glu	chr2L	0.817857	1.8000000000000002e-29	8.63e-29
FBgn0032596	Prosbeta4	chr2L	0.929475	7.24e-33	3.77e-32
FBgn0032595	CG17996	chr2L	-0.908973	1.17e-10	2.99e-10
FBgn0027779	VhaSFD	chr2L	0.129156	0.00462096	0.00675071
FBgn0062978	CG31808	chr2L	-0.726812	2.81e-06	5.4e-06
FBgn0051807	CG31807	chr2L	0.443324	4.12e-06	7.83e-06
FBgn0032593	Trpgamma	chr2L	0.690826	1.36e-12	3.85e-12
FBgn0032618	CG31743	chr2L	0
FBgn0053179	beat-IIIb	chr2L	0.201841	0.606057	0.653141
FBgn0032625	CG15136	chr2L	0.328322	2.26e-09	5.37e-09
FBgn0032624	CG6304	chr2L	-2.63171	0	0
FBgn0026150	ApepP	chr2L	0.734321	1.68e-44	1.11e-43
FBgn0032620	CG12288	chr2L	1.20089	4.27e-16	1.4e-15
FBgn0051805	CG31805	chr2L	-0.794127	4.87e-38	2.84e-37
FBgn0040985	CG6115	chr2L	0.438085	6.37e-08	1.37e-07
FBgn0052832	CG32832	chr2L	-1.45339	9.67e-100	1.45e-98
FBgn0045487	Gr36a	chr2L	1.92123	8.89e-07	1.77e-06
FBgn0045486	Gr36b	chr2L	3.89981	7.57e-09	1.74e-08
FBgn0045485	Gr36c	chr2L	4.4642	4.04e-08	8.84e-08
FBgn0046888	CG31750	chr2L	4.33747	3.59e-10	8.91e-10
FBgn0032633	Lrch	chr2L	-0.647178	3.58e-21	1.38e-20
FBgn0032629	beat-IIIc	chr2L	-0.366116	0.000182161	0.00030353
FBgn0051784	CG31784	chr2L	-2.31758	1.14e-198	5.51e-197
FBgn0020503	CLIP-190	chr2L	-1.02566	1.08e-49	7.820000000000001e-49
FBgn0032635	CG15141	chr2L	0.678625	2.71e-28	1.27e-27
FBgn0032636	CG5043	chr2L	-0.969296	2.2e-65	2.07e-64
FBgn0032637	CG5050	chr2L	-1.50609	1.06e-138	2.48e-137
FBgn0032640	Sgt	chr2L	-0.698565	5.14e-39	3.06e-38
FBgn0032642	CG5110	chr2L	0.438079	0.000129364	0.000218177
FBgn0032644	CG5131	chr2L	0.787079	2.11e-07	4.38e-07
FBgn0013810	Dhc36C	chr2L	-2.49025	2.15e-33	1.14e-32
FBgn0032651	Oli	chr2L	0.515843	1.19e-06	2.35e-06
FBgn0032649	CG15145	chr2L	-1.40685	1.53e-90	2.03e-89
FBgn0032648	CG15144	chr2L	-3.54763	0	0
FBgn0032647	CG15143	chr2L	0.0423425	0.569363	0.617965
FBgn0032646	mEFTs	chr2L	-0.873993	4.3500000000000006e-43	2.7999999999999997e-42
FBgn0032645	CG15142	chr2L	-0.0401111	0.701427	0.743827
FBgn0003187	qua	chr2L	-2.05206	6.55e-120	1.23e-118
FBgn0032643	GCS2beta	chr2L	0.193246	0.00131686	0.00202597
FBgn0024689	fws	chr2L	-0.127191	0.118266	0.146336
FBgn0000183	BicD	chr2L	-0.524196	2.91e-20	1.09e-19
FBgn0032639	CG18563	chr2L	0.2782	0.445804	0.495992
FBgn0032638	SPH93	chr2L	-2.74225	6.95e-09	1.6e-08
FBgn0011274	Dif	chr2L	0.4673	3.82e-05	6.71e-05
FBgn0051803	Rsph9	chr2L	-2.71391	4.9e-308	1.08e-305
FBgn0032634	Rpb11	chr2L	0.832812	1.02e-12	2.89e-12
FBgn0032656	CG5674	chr2L	0.20214	0.00320781	0.00476807
FBgn0032658	CG5681	chr2L	-0.106291	0.0934242	0.117224
FBgn0051740	CG31740	chr2L	-1.68962	4.55e-50	3.33e-49
FBgn0000120	Arr1	chr2L	-3.0193	8.39e-178	3.0899999999999998e-176
FBgn0002939	ninaD	chr2L	2.03721	8.01e-12	2.17e-11
FBgn0051741	CG31741	chr2L	7.29741	1.15e-11	3.1e-11
FBgn0041184	Socs36E	chr2L	1.2307	2.14e-27	9.760000000000001e-27
FBgn0051785	CG31785	chr2L	1.03005	6.89e-06	1.29e-05
FBgn0032663	CG15153	chr2L	3.00387	8.4e-07	1.67e-06
FBgn0032660	elfless	chr2L	-0.544342	5.09e-21	1.96e-20
FBgn0023096	btv	chr2L	1.41473	1.74e-34	9.42e-34
FBgn0032669	CG15155	chr2L	1.98396	2.21e-06	4.27e-06
FBgn0032670	CG5783	chr2L	0.0046562	0.982786	0.991834
FBgn0000636	Fas3	chr2L	-0.566935	9.42e-08	2.01e-07
FBgn0011559	Acp36DE	chr2L	-1.05237	0.171554	0.207137
FBgn0051788	CG31788	chr2L	-0.917304	0.0401537	0.0528585
FBgn0032671	JMJD4	chr2L	-1.80778	1.32e-117	2.4000000000000002e-116
FBgn0032682	grnd	chr2L	-0.548281	0.000275852	0.000453249
FBgn0032684	Ugt301D1	chr2L	0.635859	0.00668928	0.0096297
FBgn0032685	CG10211	chr2L	0.120379	0.236562	0.278257
FBgn0032688	CG15160	chr2L	0.396988	8.68e-08	1.85e-07
FBgn0051789	CG31789	chr2L	4.22134	6.3e-06	1.18e-05
FBgn0032690	CG10333	chr2L	0.147488	0.0403361	0.053082
FBgn0032694	MESR3	chr2L	-0.290292	0.00370356	0.00546668
FBgn0032693	Cyp310a1	chr2L	-0.105849	0.30694	0.353769
FBgn0032692	IFT46	chr2L	2.28911	1.35e-11	3.61e-11
FBgn0032691	Atac2	chr2L	0.525597	7.07e-09	1.63e-08
FBgn0032689	CG10413	chr2L	-0.658579	6.05e-41	3.73e-40
FBgn0032683	kon	chr2L	0.184789	0.0509182	0.0661515
FBgn0032681	CG10283	chr2L	0.0929576	0.431607	0.482083
FBgn0032698	CG10336	chr2L	0.544648	5.4e-06	1.02e-05
FBgn0032700	CG10338	chr2L	-0.0609169	0.434161	0.484484
FBgn0032701	CG10341	chr2L	0.77536	1.71e-11	4.55e-11
FBgn0032703	CG10343	chr2L	-0.560296	1.27e-09	3.05e-09
FBgn0032705	Grip71	chr2L	0.887453	1.43e-33	7.6e-33
FBgn0040993	CG17325	chr2L	0
FBgn0027074	Ugt36F1	chr2L	1.54125	2.6900000000000003e-27	1.2300000000000001e-26
FBgn0032713	Ugt36D1	chr2L	0.792299	3.48e-11	9.14e-11
FBgn0027070	Ugt36E1	chr2L	2.45571	6.61e-13	1.89e-12
FBgn0015808	ScpX	chr2L	-0.453685	6.4e-09	1.48e-08
FBgn0032719	CG17321	chr2L	0.934192	0.0115611	0.0161994
FBgn0003896	tup	chr2L	1.20262	1.74e-17	6e-17
FBgn0053120	CG33120	chr2L	1.42006	2.13e-08	4.76e-08
FBgn0051752	CG31752	chr2L	0.0118473	0.891715	0.914453
FBgn0032717	CG10600	chr2L	0.10549	0.233616	0.275065
FBgn0032715	CG17597	chr2L	0.727375	2.2e-06	4.26e-06
FBgn0040992	CG10570	chr2L	0
FBgn0045852	ham	chr2L	-0.122413	0.0444203	0.0581737
FBgn0032707	CG10348	chr2L	-0.156086	0.0514329	0.0667891
FBgn0032706	Irk3	chr2L	7.36038	1.44e-11	3.85e-11
FBgn0025608	Faf2	chr2L	0.0479285	0.393973	0.443534
FBgn0005617	msl-1	chr2L	0.700964	1.9e-20	7.16e-20
FBgn0015553	tos	chr2L	1.36436	1.25e-25	5.46e-25
FBgn0032724	CG10428	chr2L	1.21714	2.01e-62	1.7899999999999997e-61
FBgn0032728	Tango6	chr2L	0.25161	0.0115738	0.0162159
FBgn0032730	CG10431	chr2L	-0.205221	0.0156008	0.0215307
FBgn0032732	EMC5	chr2L	-0.244367	0.00845055	0.0120228
FBgn0051792	CG31792	chr2L	2.79061	1.46e-12	4.13e-12
FBgn0051793	CG31793	chr2L	-0.625331	1.19e-08	2.71e-08
FBgn0032740	CG15172	chr2L	-1.08268	6.29e-67	6.030000000000001e-66
FBgn0032741	Sidpn	chr2L	-2.43884	4.02e-93	5.5199999999999996e-92
FBgn0002022	Catsup	chr2L	-0.881485	1.33e-53	1.0299999999999999e-52
FBgn0032746	CG10470	chr2L	0.441022	4.15e-13	1.2e-12
FBgn0032748	CG10492	chr2L	0.235917	0.00316021	0.00469982
FBgn0032749	Phlpp	chr2L	1.77723	1.7e-50	1.25e-49
FBgn0032750	CG10495	chr2L	-0.433137	0.000750777	0.00118173
FBgn0032751	CG17343	chr2L	-0.213972	0.0474545	0.0619153
FBgn0032755	CG17344	chr2L	0
FBgn0000075	amd	chr2L	0.990857	0.000698302	0.00110234
FBgn0002036	CG10561	chr2L	-2.84126	2.1600000000000002e-251	2.14e-249
FBgn0010300	brat	chr2L	-0.199065	0.0165308	0.0227486
FBgn0002031	l(2)37Cc	chr2L	-0.737428	3.6599999999999995e-54	2.85e-53
FBgn0000422	Ddc	chr2L	0.737058	7.27e-11	1.88e-10
FBgn0002023	Lim3	chr2L	-0.736288	1.82e-16	6.05e-16
FBgn0032753	CG17572	chr2L	3.06506	3.6600000000000003e-29	1.75e-28
FBgn0032752	CG10702	chr2L	-0.458767	0.00893334	0.0126795
FBgn0002021	l(2)37Bb	chr2L	-2.11517	8.81e-182	3.4199999999999997e-180
FBgn0032744	Ttc19	chr2L	-1.02196	7.870000000000001e-36	4.4000000000000004e-35
FBgn0051800	CG31800	chr2L	-0.434857	2.82e-08	6.24e-08
FBgn0001202	hook	chr2L	0.959745	6.51e-38	3.78e-37
FBgn0046302	CG10650	chr2L	-3.60995	3.81e-109	6.37e-108
FBgn0032733	CG15170	chr2L	6.19961	2.95e-08	6.52e-08
FBgn0032731	Swip-1	chr2L	-0.292725	0.0198171	0.0270425
FBgn0032729	L2HGDH	chr2L	-0.464418	6.22e-11	1.61e-10
FBgn0015772	Nak	chr2L	-0.396463	6.63e-09	1.53e-08
FBgn0032727	CG10623	chr2L	-1.09484	3.12e-84	3.78e-83
FBgn0032726	CG10621	chr2L	1.16888	7.14e-07	1.43e-06
FBgn0032725	Nedd8	chr2L	0.716648	1.39e-19	5.09e-19
FBgn0032723	ssp3	chr2L	-0.292889	0.000370823	0.000601457
FBgn0010309	pigeon	chr2L	-0.0436611	0.447691	0.497629
FBgn0015380	drl	chr2L	0.284521	0.0703493	0.0897344
FBgn0032769	CG10750	chr2L	-1.38405	3.93e-99	5.85e-98
FBgn0032770	CG13086	chr2L	1.6385	0.000362255	0.000588129
FBgn0032771	CG17349	chr2L	-1.7839	1.14e-175	4.07e-174
FBgn0032772	CG17350	chr2L	0.917188	2.3e-10	5.78e-10
FBgn0051798	CG31798	chr2L	-1.29341	8.17e-108	1.3499999999999999e-106
FBgn0016675	Lectin-galC1	chr2L	2.21316	3.67e-08	8.04e-08
FBgn0032780	CG13085	chr2L	1.4012	2.11e-05	3.78e-05
FBgn0032779	Alp12	chr2L	0.0242462	0.874802	0.899694
FBgn0032781	RtcB	chr2L	0.267032	0.000344752	0.000561234
FBgn0032782	Rab9	chr2L	-0.408475	0.0015733	0.00240396
FBgn0032783	CG10237	chr2L	0.728349	0.000364633	0.000591875
FBgn0032775	CG17544	chr2L	0.754242	4.26e-18	1.49e-17
FBgn0032774	CG17549	chr2L	-0.435659	1.83e-09	4.37e-09
FBgn0032773	fon	chr2L	-2.78043	2.5599999999999996e-150	6.7699999999999996e-149
FBgn0024245	dnt	chr2L	0.513183	1.81e-09	4.32e-09
FBgn0032768	CG17564	chr2L	-1.0441	3.18e-41	1.9699999999999997e-40
FBgn0010097	gammaTub37C	chr2L	2.12174	8.38e-07	1.67e-06
FBgn0003346	RanGAP	chr2L	0.971248	2.81e-75	3.05e-74
FBgn0032785	CG10026	chr2L	-1.31106	7.49e-25	3.1999999999999998e-24
FBgn0032788	CG13084	chr2L	3.65016	2.38e-10	5.99e-10
FBgn0032791	CG18094	chr2L	-1.77816	1.06e-19	3.88e-19
FBgn0002044	swm	chr2L	0.0616048	0.287775	0.33326
FBgn0040268	Top3alpha	chr2L	0.0438516	0.596096	0.643316
FBgn0032798	CG10132	chr2L	2.3533	9.599999999999999e-42	6.02e-41
FBgn0032800	CG10137	chr2L	-0.00839944	0.954045	0.966727
FBgn0053116	CG33116	chr2L	-0.0507373	0.546988	0.596265
FBgn0032804	CG13081	chr2L	5.35225	6.8e-07	1.37e-06
FBgn0041180	Tep4	chr2L	0.74912	1.72e-08	3.87e-08
FBgn0032809	CG13078	chr2L	4.7231	1.73e-05	3.14e-05
FBgn0032810	CG13077	chr2L	1.73885	0.000950853	0.00148121
FBgn0027949	msb1l	chr2L	-0.622305	1.6e-20	6.03e-20
FBgn0032814	CG10366	chr2L	-1.47692	1.3700000000000002e-56	1.1099999999999999e-55
FBgn0000464	Lar	chr2L	0.515897	0.00461572	0.00674423
FBgn0032813	PCNA2	chr2L	-0.913725	2.06e-17	7.06e-17
FBgn0032811	Pmvk	chr2L	-0.428787	2.51e-07	5.19e-07
FBgn0032805	CG10337	chr2L	2.55481	9.67e-50	7.02e-49
FBgn0032801	CG10165	chr2L	-0.613603	4.99e-05	8.69e-05
FBgn0032799	Dpm1	chr2L	-0.0177274	0.808124	0.841633
FBgn0032797	Hasp	chr2L	0.872505	4.12e-09	9.63e-09
FBgn0032796	cyst	chr2L	-0.204294	0.104349	0.130047
FBgn0032793	CG10189	chr2L	-0.174508	0.129313	0.15916
FBgn0032790	CG10194	chr2L	-0.918042	5.38e-07	1.09e-06
FBgn0032787	CG10195	chr2L	-0.714418	0.00210806	0.00318392
FBgn0024230	Hs2st	chr2L	-1.65593	8.429999999999999e-82	9.829999999999999e-81
FBgn0032816	Nf-YB	chr2L	-0.511689	0.000670555	0.00106133
FBgn0032819	CG10463	chr2L	0.467332	0.00391118	0.00575642
FBgn0032822	CG10466	chr2L	0.496907	4.7e-06	8.88e-06
FBgn0032833	COX4	chr2L	0.326086	2.98e-05	5.29e-05
FBgn0032835	CG16772	chr2L	-2.05753	9.31e-05	0.000158595
FBgn0032836	CG10680	chr2L	0.936463	0.00312305	0.0046462
FBgn0014000	Hf	chr2L	-0.564581	0.0212609	0.0289092
FBgn0042129	OS9	chr2L	-2.09122	2.6e-06	5.01e-06
FBgn0032834	CG13965	chr2L	-0.661396	0.296731	0.342756
FBgn0053117	Victoria	chr2L	0.811574	0.327649	0.375316
FBgn0044811	TotF	chr2L	-0.218564	0.773899	0.810836
FBgn0032827	CG10481	chr2L	-3.03977	2.84e-40	1.73e-39
FBgn0032824	CG13962	chr2L	0.316418	0.403481	0.452839
FBgn0004811	fs(2)ltoPP43	chr2L	0.066991	0.295774	0.341768
FBgn0032821	CdGAPr	chr2L	-1.50566	9.95e-121	1.88e-119
FBgn0032820	fbp	chr2L	-0.299275	0.164863	0.199662
FBgn0032818	CG10628	chr2L	-0.568488	2.98e-09	7.03e-09
FBgn0032817	CG10631	chr2L	-0.122937	0.185721	0.22291
FBgn0032840	sNPF	chr2L	4.73924	4.46e-13	1.29e-12
FBgn0019686	lok	chr2L	0.526453	6.83e-10	1.67e-09
FBgn0045064	bwa	chr2L	-0.884427	4.49e-30	2.1900000000000002e-29
FBgn0004374	neb	chr2L	-1.23499	4.11e-55	3.25e-54
FBgn0032846	Pyroxd1	chr2L	-0.659246	6.25e-16	2.03e-15
FBgn0032848	nesd	chr2L	-2.002	1.21e-142	2.95e-141
FBgn0032850	Kua	chr2L	-1.41086	2.8e-69	2.79e-68
FBgn0032849	mRpS18B	chr2L	0.235959	0.00386559	0.00569332
FBgn0032847	Taf13	chr2L	-0.31911	6.35e-05	0.000109612
FBgn0032845	CG10747	chr2L	-0.721942	2.32e-07	4.81e-07
FBgn0032843	CG10730	chr2L	-2.75134	4.74e-51	3.53e-50
FBgn0003978	vls	chr2L	0.515295	6.38e-07	1.28e-06
FBgn0014127	barr	chr2L	-0.241334	2.78e-05	4.95e-05
FBgn0040996	CG12617	chr2L	-0.74521	2.3e-16	7.59e-16
FBgn0003475	spir	chr2L	-1.58609	1.15e-121	2.2e-120
FBgn0015803	RtGEF	chr2L	1.41764	3.0299999999999996e-68	2.97e-67
FBgn0032857	CG10947	chr2L	-1.26902	1.4500000000000001e-63	1.32e-62
FBgn0032856	CG16798	chr2L	0.889495	0.0214688	0.029173
FBgn0026756	Ugt37A1	chr2L	3.01066	0.00146907	0.0022527
FBgn0011638	La	chr2L	0.62257	4.66e-22	1.85e-21
FBgn0032853	CG10651	chr2L	-1.29818	0.0146043	0.0202136
FBgn0032868	CG17472	chr2L	-0.813486	0.305795	0.352619
FBgn0051680	CG31680	chr2L	-0.819994	0.244499	0.286968
FBgn0032870	CG2608	chr2L	-0.0969698	0.483481	0.533568
FBgn0032871	CG2611	chr2L	-0.0681532	0.538184	0.587546
FBgn0032873	CG2614	chr2L	0.295889	0.000843158	0.00132019
FBgn0032880	TM9SF2	chr2L	-0.194892	3.12e-06	5.97e-06
FBgn0032879	CarT	chr2L	1.5053	2.11e-14	6.47e-14
FBgn0032878	CG9316	chr2L	-3.01443	1.36e-203	7.15e-202
FBgn0014859	Hr38	chr2L	2.31874	4.51e-10	1.11e-09
FBgn0032876	Cen	chr2L	0.491119	1.13e-08	2.56e-08
FBgn0051678	CG31678	chr2L	-1.00004	4.09e-27	1.8500000000000002e-26
FBgn0016054	phr6-4	chr2L	-2.60051	4.43e-215	2.6200000000000003e-213
FBgn0032882	Ns4	chr2L	-0.981892	1.67e-46	1.1399999999999999e-45
FBgn0011202	dia	chr2L	-0.347632	1.42e-05	2.59e-05
FBgn0000251	cad	chr2L	1.12041	1.3799999999999998e-48	9.789999999999999e-48
FBgn0032884	Pomp	chr2L	0.367465	3.33e-09	7.82e-09
FBgn0032886	CG9328	chr2L	1.21201	2.9199999999999998e-46	1.99e-45
FBgn0032889	CG9331	chr2L	1.64406	5.29e-52	4e-51
FBgn0051673	CG31673	chr2L	0.398987	0.000466367	0.000748679
FBgn0051674	CG31674	chr2L	1.75183	2.47e-17	8.46e-17
FBgn0051676	CG31676	chr2L	-1.26503	3.24e-18	1.14e-17
FBgn0032895	twit	chr2L	1.73787	1.91e-26	8.48e-26
FBgn0032897	CG9336	chr2L	-1.46888	4.98e-15	1.56e-14
FBgn0032899	CG9338	chr2L	-0.769381	6.22e-07	1.25e-06
FBgn0051675	CG31675	chr2L	1.18034	0.000208793	0.000346459
FBgn0032900	CG14401	chr2L	-1.24481	7.07e-16	2.29e-15
FBgn0032908	CG9270	chr2L	3.16864	4.14e-17	1.41e-16
FBgn0032901	sky	chr2L	0.5194	0.00340588	0.00505219
FBgn0028986	Spn38F	chr2L	-0.729221	0.328567	0.376265
FBgn0032891	Oseg5	chr2L	0.0157185	0.924947	0.941166
FBgn0067312	CheB38a	chr2L	3.1193	0.00507892	0.00739333
FBgn0053322	CG33322	chr2L	-1.77837	1.1699999999999999e-228	8.07e-227
FBgn0032883	Rhau	chr2L	-1.31872	4.97e-43	3.1899999999999994e-42
FBgn0032881	Amacr	chr2L	0.0434347	0.792489	0.827574
FBgn0010395	Itgbn	chr2L	4.60412	2.94e-110	4.97e-109
FBgn0032911	tadr	chr2L	1.00795	9.52e-22	3.7400000000000005e-21
FBgn0032913	CG9259	chr2L	-1.83894	3.71e-17	1.26e-16
FBgn0040297	Nhe2	chr2L	0.327716	0.00205921	0.00311266
FBgn0032919	CG9253	chr2L	0.330865	0.00011511	0.000194824
FBgn0032921	Mpp6	chr2L	-0.61522	1.72e-12	4.84e-12
FBgn0032923	Pld3	chr2L	-0.924909	6.35e-50	4.63e-49
FBgn0032925	CG9246	chr2L	0.165902	0.0668443	0.0854912
FBgn0010100	mAcon1	chr2L	-0.265544	1.08e-05	1.99e-05
FBgn0051627	CG31627	chr2L	-5.34736	7.1999999999999996e-264	9.009999999999999e-262
FBgn0032929	Mcm10	chr2L	-1.04277	2.68e-16	8.83e-16
FBgn0026255	clumsy	chr2L	-1.16225	4.9499999999999994e-23	2.01e-22
FBgn0026577	CG8677	chr2L	-0.145228	0.0731567	0.09311
FBgn0021856	l(2)k14505	chr2L	-0.474056	1.43e-09	3.43e-09
FBgn0032938	CG8671	chr2L	-0.355067	5.43e-09	1.26e-08
FBgn0051626	CG31626	chr2L	0.11316	0.682105	0.725586
FBgn0032935	Atg18b	chr2L	-0.425594	6.71e-07	1.35e-06
FBgn0051988	CG31988	chr2L	-1.57483	1.19e-91	1.6e-90
FBgn0051624	CG31624	chr2L	-0.670043	3.77e-26	1.6699999999999999e-25
FBgn0011829	Ret	chr2L	6.98391	8.38e-193	3.79e-191
FBgn0000239	bur	chr2L	-0.519636	2.9e-18	1.02e-17
FBgn0032924	Nbr	chr2L	0.91874	1.6100000000000001e-35	8.96e-35
FBgn0032922	Coq3	chr2L	-0.836831	4.2e-17	1.42e-16
FBgn0024371	E2f2	chr2L	-1.06961	7.49e-87	9.42e-86
FBgn0023388	Dap160	chr2L	0.197858	0.0223823	0.0303553
FBgn0032910	CG9265	chr2L	-0.467987	3.28e-05	5.8e-05
FBgn0023091	dimm	chr2L	1.10147	4.52e-06	8.55e-06
FBgn0032943	Tsp39D	chr2L	-0.886324	7.35e-28	3.39e-27
FBgn0023090	dtr	chr2L	-2.85686	7.61e-193	3.45e-191
FBgn0032945	CG8665	chr2L	-3.41323	4.56e-159	1.3600000000000001e-157
FBgn0032946	nrv3	chr2L	0.430113	0.00626546	0.00904753
FBgn0041245	Gr39b	chr2L	-1.43098	1.14e-05	2.09e-05
FBgn0032940	Mondo	chr2L	-0.267229	2.1e-05	3.77e-05
FBgn0037501	Ir84a	chr3R	4.32755	1.68e-11	4.49e-11
FBgn0037502	wa-cup	chr3R	-3.96555	0	0
FBgn0037503	CG14598	chr3R	3.20703	5.4e-15	1.69e-14
FBgn0015570	alpha-Est2	chr3R	4.28616	8.93e-56	7.15e-55
FBgn0051146	Nlg1	chr3R	0.100131	0.308092	0.354925
FBgn0015568	alpha-Est1	chr3R	-1.37281	1.98e-20	7.45e-20
FBgn0015571	alpha-Est3	chr3R	-2.19268	9.05e-218	5.5399999999999997e-216
FBgn0015572	alpha-Est4	chr3R	1.55616	1.83e-24	7.74e-24
FBgn0015831	Rtnl2	chr3R	0.210046	0.000146988	0.000246884
FBgn0015574	alpha-Est6	chr3R	-0.524819	1.9600000000000002e-26	8.710000000000001e-26
FBgn0015575	alpha-Est7	chr3R	0.816118	4.87e-06	9.18e-06
FBgn0015576	alpha-Est8	chr3R	-1.82507	4.72e-46	3.2e-45
FBgn0015577	alpha-Est9	chr3R	1.05451	7.85e-14	2.34e-13
FBgn0015569	alpha-Est10	chr3R	-0.943805	8.56e-51	6.33e-50
FBgn0037504	CG1142	chr3R	-0.482841	5.57e-07	1.13e-06
FBgn0040670	e(y)2b	chr3R	-2.72751	2.5400000000000003e-157	7.44e-156
FBgn0037472	CG10098	chr3R	-0.27981	0.0010072	0.00156506
FBgn0051248	CG31248	chr3R	0.702457	0.00911496	0.0129263
FBgn0051493	CG31493	chr3R	0.565054	0.344284	0.392708
FBgn0037475	Fer1	chr3R	0.940161	4.6e-07	9.36e-07
FBgn0037478	CG2656	chr3R	-0.565361	6.16e-06	1.15e-05
FBgn0011020	Sas-4	chr3R	0.233854	0.0225013	0.0305093
FBgn0002306	sas	chr3R	0.148959	0.0649981	0.0832824
FBgn0037483	CG14609	chr3R	-4.17973	2.8399999999999996e-262	3.4e-260
FBgn0037487	thw	chr3R	-1.29527	2.19e-10	5.51e-10
FBgn0037488	CG14607	chr3R	1.57632	2.88e-05	5.12e-05
FBgn0037490	CG10053	chr3R	-1.69936	2.61e-118	4.82e-117
FBgn0037492	CG10050	chr3R	0.119967	0.515392	0.565276
FBgn0028400	Syt4	chr3R	-2.03711	1.8600000000000002e-29	8.94e-29
FBgn0045843	RacGAP84C	chr3R	-2.64046	7.770000000000001e-210	4.32e-208
FBgn0051496	CG31496	chr3R	-0.332999	0.570852	0.619381
FBgn0004172	Mst84Da	chr3R	-3.01938	1.43e-05	2.61e-05
FBgn0004173	Mst84Db	chr3R	-1.41017	7.84e-06	1.46e-05
FBgn0004174	Mst84Dc	chr3R	-2.49578	6.09e-06	1.14e-05
FBgn0004175	Mst84Dd	chr3R	-3.62011	3.54e-22	1.41e-21
[truncated: 9,730 more rows]

## Sheet: Fig4D
FlyBase ID	Gene	Chr	log2(SRPK/Control)	pvalue.2	padj.2
FBgn0031081	Nep3	chrX	0.126202	0.288872	0.435385
FBgn0062565	Or19b	chrX	-0.0988699	0.474407	0.623646
FBgn0031088	CG15322	chrX	0	1	1
FBgn0041626	Or19a	chrX	0	1	1
FBgn0031080	CG12655	chrX	-0.204096	0.23401	0.371476
FBgn0053217	CG33217	chr3L	0.0851675	0.469948	0.620516
FBgn0024733	RpL10	chr3L	0.0747147	0.229218	0.36567
FBgn0040372	G9a	chrX	0.470326	7.82e-10	1.01e-08
FBgn0000316	cin	chrX	0.185765	0.0496811	0.10887
FBgn0024989	CG3777	chrX	-0.577771	2.69e-08	2.7e-07
FBgn0040371	CG12470	chrX	-0.0343976	0.596108	0.724877
FBgn0029521	Or1a	chrX	1.49225	0.00109504	0.00407907
FBgn0004034	y	chrX	0.526767	0.00708828	0.0208473
FBgn0029522	CG13373	chrX	0.346014	0.000826314	0.00318019
FBgn0052817	CG32817	chrX	-0.0974784	0.361919	0.513768
FBgn0029524	CG3176	chrX	0.0799125	0.388094	0.538987
FBgn0023536	CG3156	chrX	0.244651	0.000242083	0.00106694
FBgn0023534	CG17778	chrX	-0.00112826	0.994115	1
FBgn0023535	arg	chrX	-0.522355	0.00815017	0.0235901
FBgn0023537	CG17896	chrX	-0.421791	2.96e-05	0.000163913
FBgn0029525	CG18273	chrX	0.165708	0.0295652	0.0705208
FBgn0052816	CG32816	chrX	1.56389	2.54e-14	6.01e-13
FBgn0040370	CG13375	chrX	-0.161167	0.176278	0.299975
FBgn0040373	CG3038	chrX	0.266646	0.0470136	0.103972
FBgn0000108	Appl	chrX	0.489014	0.00176658	0.0062131
FBgn0025640	CG13369	chrX	0.110601	0.248648	0.388818
FBgn0025635	CG17829	chrX	0.149094	0.0944434	0.18313
FBgn0001341	Mybbp1A	chrX	0.20024	0.00371878	0.0119526
FBgn0003575	su(sable)	chrX	-0.509826	6.51e-14	1.46e-12
FBgn0025634	CG13367	chrX	0.327675	0.000153492	0.000710273
FBgn0025638	Roc1a	chrX	0.137612	0.0562832	0.120584
FBgn0040383	CG5254	chrX	-0.313336	0.0146922	0.0390872
FBgn0040382	CG5273	chrX	-0.0334074	0.648098	0.767887
FBgn0027343	fz3	chrX	0.0205896	0.808779	0.888649
FBgn0026874	CG13358	chrX	-0.163775	0.3231	0.473848
FBgn0015799	Rbf	chrX	0.000404361	0.994538	1
FBgn0025620	CG13360	chrX	-0.115708	0.24093	0.379985
FBgn0015288	RpL22	chrX	-0.110265	0.221174	0.356186
FBgn0029532	CG13361	chrX	-0.0242928	0.861468	0.925752
FBgn0029531	CG13362	chrX	0.4849	0.0408011	0.0921799
FBgn0025639	Hmt4-20	chrX	0.47519	1.16e-10	1.67e-09
FBgn0002579	RpL36	chrX	-0.132085	0.150494	0.2656
FBgn0026879	CG13364	chrX	-0.172611	0.276034	0.420706
FBgn0025633	CG13366	chrX	0.259886	0.000392187	0.00164572
FBgn0040892	CG14634	chrX	-1.33238	7.15e-17	2.29e-15
FBgn0029539	CG11663	chrX	-0.00623608	0.914292	0.956225
FBgn0040339	MED22	chrX	0.121441	0.15487	0.27163
FBgn0052815	CG32815	chrX	0.0191322	0.890312	0.940442
FBgn0040340	TRAM	chrX	-0.180082	0.029807	0.0710345
FBgn0040337	CG3021	chrX	-0.0729957	0.263071	0.405717
FBgn0040397	CG3655	chrX	0.228624	0.0172474	0.0448416
FBgn0026143	Cdc45	chrX	-0.116224	0.291511	0.438267
FBgn0040351	CG11638	chrX	0.252021	0.102566	0.195504
FBgn0040338	TfIIA-S-2	chrX	-0.0827933	0.5418	0.681027
FBgn0040350	CG3690	chrX	1.80544	2.49e-05	0.000141013
FBgn0040348	CG3703	chrX	-0.165865	0.238998	0.377535
FBgn0040346	CG3704	chrX	0.235195	0.056267	0.120566
FBgn0052814	CG32814	chrX	-0.186562	0.236682	0.374912
FBgn0040364	CG11378	chrX	-0.297066	0.00148769	0.00533818
FBgn0040361	CG14627	chrX	0.545074	7.22e-05	0.000364978
FBgn0040360	CG14626	chrX	0.0663827	0.657997	0.776818
FBgn0040359	CG11380	chrX	-0.0233915	0.866622	0.929301
FBgn0040358	CG14625	chrX	-0.239296	0.1629	0.282213
FBgn0029568	CG11381	chrX	0.053236	0.688637	0.80003
FBgn0025642	CG32812	chrX	-0.141704	0.0881736	0.172952
FBgn0004650	fs(1)N	chrX	-0.351214	0.00122663	0.00451089
FBgn0024362	Naa30A	chrX	-0.0124271	0.892814	0.941396
FBgn0024361	Tsp2A	chrX	-0.32469	0.0620891	0.130543
FBgn0029573	CG14770	chrX	0.0828508	0.570271	0.704407
FBgn0024987	ssx	chrX	0.0723378	0.26321	0.405841
FBgn0023169	AMPKalpha	chrX	0.264238	6.79e-06	4.36e-05
FBgn0052813	CG32813	chrX	0.101468	0.313827	0.463709
FBgn0024985	Rilpl	chrX	0.0735876	0.395804	0.547268
FBgn0027794	Lrpprc2	chrX	0.159769	0.13999	0.250434
FBgn0027795	CG14785	chrX	0.0810465	0.356722	0.508629
FBgn0024986	CG3719	chrX	-0.0615032	0.574116	0.70741
FBgn0024365	CG12773	chrX	0.253936	0.00121187	0.00446374
FBgn0024360	MTPAP	chrX	0.235403	0.00126961	0.00464985
FBgn0024366	CG11409	chrX	1.04476	4.18e-05	0.000223741
FBgn0025641	DAAM	chrX	0.0102162	0.905014	0.94954
FBgn0028550	Atf3	chrX	-0.288868	0.0102148	0.0285957
FBgn0026876	CG11403	chrX	0.190284	0.163524	0.282989
FBgn0040366	CG11398	chrX	0.0310641	0.822707	0.899097
FBgn0040368	eIF4E7	chrX	-0.0715795	0.201549	0.331603
FBgn0026872	CG14777	chrX	-0.11827	0.428587	0.580255
FBgn0029580	CG14778	chrX	0.100614	0.522673	0.664134
FBgn0025383	CG14780	chrX	-0.352204	0.0640866	0.133939
FBgn0025381	rush	chrX	0.300125	3.42e-08	3.38e-07
FBgn0025394	inc	chrX	0.234625	0.00330377	0.0107952
FBgn0000482	dor	chrX	0.302	0.000708798	0.00277832
FBgn0001189	hfw	chrX	-0.0112101	0.865655	0.928782
FBgn0029587	CG14797	chrX	-0.464645	0.0444274	0.0992047
FBgn0024897	b6	chrX	0.456652	0.00304795	0.0100571
FBgn0025391	Scgdelta	chrX	0.0580695	0.702502	0.808
FBgn0025378	CG3795	chrX	-0.0501477	0.471638	0.621591
FBgn0023130	a6	chrX	0.15187	0.200664	0.330721
FBgn0023530	CG3740	chrX	0.0287211	0.784968	0.870568
FBgn0025390	Mur2B	chrX	0.149676	0.119112	0.220169
FBgn0025393	CG14795	chrX	0.0420423	0.744432	0.838718
FBgn0003517	sta	chrX	0.0635412	0.319759	0.470061
FBgn0025382	Rab27	chrX	-0.026977	0.836108	0.908355
FBgn0052808	CG32808	chrX	0.17546	0.274768	0.419132
FBgn0052806	CG32806	chrX	-0.177193	0.0151804	0.0402068
FBgn0026873	MED18	chrX	0.0947473	0.199685	0.329477
FBgn0023513	CG14803	chrX	0.78165	4.16e-12	7.52e-11
FBgn0014411	Vps26	chrX	0.063758	0.315081	0.465007
FBgn0023514	CG14805	chrX	0.185138	0.0660552	0.137323
FBgn0029594	Coa8	chrX	0.32155	0.000143634	0.000670042
FBgn0023519	mRpL16	chrX	0.203607	0.0123847	0.0337903
FBgn0023509	mip130	chrX	0.167971	0.073537	0.149692
FBgn0023510	Rbcn-3B	chrX	-0.0754382	0.190506	0.317813
FBgn0023508	Ocrl	chrX	0.179129	0.0434617	0.097291
FBgn0023522	CG11596	chrX	0.40483	0.000156984	0.000724149
FBgn0023521	CG3587	chrX	0.0226253	0.761067	0.85233
FBgn0025630	Rtca	chrX	0.221016	0.00636714	0.019061
FBgn0025629	CG4045	chrX	0.391541	0.00382835	0.0122559
FBgn0025628	CG4199	chrX	-0.0672559	0.254674	0.395974
FBgn0029596	CG14054	chrX	0.229402	0.00358559	0.0115962
FBgn0025626	CG4281	chrX	0.356189	1.73e-06	1.26e-05
FBgn0025625	Sik2	chrX	-0.053631	0.633731	0.7568
FBgn0025631	moody	chrX	0.00541436	0.950923	0.983183
FBgn0026878	CG4325	chrX	0.110546	0.459957	0.610825
FBgn0000667	Actn	chrX	-0.144159	0.039061	0.0888086
FBgn0003964	usp	chrX	-0.0970184	0.320501	0.470853
FBgn0023545	PIG-K	chrX	0.165798	0.0286715	0.0686532
FBgn0023512	eIF2Bepsilon	chrX	0.381214	1.14e-06	8.63e-06
FBgn0023511	Edem1	chrX	0.31622	2.53e-06	1.78e-05
FBgn0052801	CG32801	chrX	-0.0656008	0.671347	0.788078
FBgn0023518	trr	chrX	0.542179	2.43e-09	2.87e-08
FBgn0026088	CG14818	chrX	0.139168	0.0760083	0.153607
FBgn0026089	CG14817	chrX	-0.0994143	0.420442	0.572448
FBgn0023517	Pgam5	chrX	0.292889	0.000518288	0.00210263
FBgn0023516	Pex5	chrX	0.171364	0.0146073	0.0389125
FBgn0023515	Gcna	chrX	0.455023	2.43e-06	1.71e-05
FBgn0028969	deltaCOP	chrX	0.0954661	0.0883355	0.17319
FBgn0026090	CG14812	chrX	-0.0155001	0.868008	0.930314
FBgn0029590	CG14811	chrX	0.355911	0.000749452	0.00292275
FBgn0025624	CG4025	chrX	0.124553	0.316997	0.467279
FBgn0040395	Unc-76	chrX	0.410099	5.96e-10	7.79e-09
FBgn0000382	csw	chrX	-0.108265	0.0814513	0.16256
FBgn0023507	D2hgdh	chrX	0.0251761	0.83448	0.90718
FBgn0004654	Pgd	chrX	-0.000618247	0.994271	1
FBgn0023540	CG3630	chrX	0.0324657	0.772606	0.861408
FBgn0025839	ND-B14.5A	chrX	-0.189431	0.00671658	0.019953
FBgn0011576	Cyp4d2	chrX	0.0630952	0.571055	0.705028
FBgn0015036	Cyp4ae1	chrX	-0.0665212	0.632561	0.755866
FBgn0003116	pn	chrX	0.303103	0.00108745	0.00405644
FBgn0040900	CG17777	chrX	-0.304042	0.0104062	0.0290308
FBgn0023549	Mct1	chrX	-0.1261	0.412458	0.564534
FBgn0029606	CG14052	chrX	0.748281	0.000375898	0.00158396
FBgn0003048	pcx	chrX	0.134633	0.0979695	0.188435
FBgn0000810	fs(1)K10	chrX	0.332323	1.03e-05	6.37e-05
FBgn0023523	Or2a	chrX	1.5926	3.67e-05	0.000198853
FBgn0023527	CG3071	chrX	-0.1861	0.10308	0.196269
FBgn0040391	CG2854	chrX	-0.167522	0.0182029	0.0469774
FBgn0003079	Raf	chrX	0.143293	0.114599	0.213617
FBgn0003159	CG2841	chrX	-0.0827261	0.397214	0.548466
FBgn0044047	Ilp6	chrX	0.414996	1.78e-05	0.000104558
FBgn0040392	CG14050	chrX	0.177455	0.285919	0.431855
FBgn0023526	CG2865	chrX	0.0290135	0.631635	0.75507
FBgn0023529	CG2918	chrX	0.197516	0.000356481	0.00150962
FBgn0023528	CG2924	chrX	-0.0435499	0.501661	0.645731
FBgn0027296	temp	chrX	0.18183	0.0567136	0.121345
FBgn0023524	CG3078	chrX	0.360393	0.0663545	0.137741
FBgn0023525	CG3191	chrX	-0.139044	0.220391	0.355172
FBgn0000377	crn	chrX	0.216099	0.0240283	0.0592694
FBgn0001330	kz	chrX	0.40537	3.38e-05	0.000184401
FBgn0004397	Vinc	chrX	-0.0803896	0.346542	0.498683
FBgn0023550	FarO	chrX	-0.154181	0.332044	0.483623
FBgn0029603	CG14053	chrX	0.00639889	0.919269	0.960185
FBgn0023542	Nmd3	chrX	0.188333	0.0364941	0.0839432
FBgn0023541	Cyp4d14	chrX	0.0812301	0.595626	0.724512
FBgn0005670	Cyp4d1	chrX	-1.59762	3.97e-06	2.69e-05
FBgn0004655	wapl	chrX	0.159019	0.0579564	0.123464
FBgn0013432	bcn92	chrX	0.117992	0.140561	0.251265
FBgn0004861	ph-p	chrX	0.224121	0.0636692	0.133274
FBgn0004860	ph-d	chrX	0.359009	0.00132829	0.00482967
FBgn0040394	CG16903	chrX	0.00231946	0.974491	1
FBgn0040376	AANATL7	chrX	-0.283262	0.065883	0.137018
FBgn0040066	wds	chrX	0.0699007	0.400993	0.552973
FBgn0001404	egh	chrX	0.194646	0.0249505	0.0611232
FBgn0040336	Seipin	chrX	0.0269535	0.855098	0.921497
FBgn0040333	brv3	chrX	0.513208	1.97e-09	2.38e-08
FBgn0040334	Tsp3A	chrX	0.034349	0.797797	0.880603
FBgn0029629	eIF3g1	chrX	0.137068	0.0732312	0.149145
FBgn0011566	Smyd3	chrX	-0.112098	0.395759	0.547253
FBgn0011606	Klp3A	chrX	0.0843562	0.283521	0.429275
FBgn0040375	CG13760	chrX	0.456134	6.86e-07	5.46e-06
FBgn0040377	Vha36-3	chrX	0.137435	0.156657	0.27384
FBgn0040388	boi	chrX	-0.0568681	0.581304	0.713281
FBgn0003714	tko	chrX	0.135018	0.155946	0.272922
FBgn0001150	gt	chrX	0.178006	0.273963	0.418141
FBgn0003371	sgg	chrX	-0.312351	1.14e-08	1.22e-07
FBgn0003068	per	chrX	0.524619	2.69e-06	1.88e-05
FBgn0024993	CG2662	chrX	0.265036	0.00292285	0.00969593
FBgn0024996	eIF2Bbeta	chrX	0.267312	0.00193196	0.00671707
FBgn0024997	CG2681	chrX	0.312208	0.0472614	0.104405
FBgn0024991	CG2694	chrX	0.22247	0.000840609	0.00322751
FBgn0000928	fs(1)Yb	chrX	0.305128	0.000205011	0.000917597
FBgn0000927	fs(1)Ya	chrX	0.106313	0.498369	0.642981
FBgn0000520	dwg	chrX	0.172172	0.217851	0.351782
FBgn0024975	CG2712	chrX	0.176732	0.0945746	0.183349
FBgn0003996	w	chrX	0.37022	0.000482184	0.00197104
FBgn0040384	CG32795	chrX	-0.248516	0.000201293	0.00090369
FBgn0024980	Syx4	chrX	0.106005	0.18815	0.314761
FBgn0000376	crm	chrX	0.294884	0.00615152	0.0184959
FBgn0024973	CG2701	chrX	0.0955426	0.158542	0.276386
FBgn0024998	CG2685	chrX	0.437209	4.79e-06	3.18e-05
FBgn0024995	CG2680	chrX	0.0454948	0.634804	0.75748
FBgn0024994	Ugalt	chrX	-0.199376	0.106808	0.202037
FBgn0024992	Spg7	chrX	0.145881	0.0308243	0.0731239
FBgn0000092	dyw	chrX	0.525975	0.0302349	0.0719372
FBgn0011276	HLH3B	chrX	0.797378	0.00964312	0.0272509
FBgn0004647	N	chrX	-0.22641	0.00704574	0.0207511
FBgn0040396	CG3939	chrX	-0.068007	0.30472	0.453787
FBgn0000479	dnc	chrX	-0.173562	0.00769025	0.022424
FBgn0029660	CG10801	chrX	-0.053448	0.460817	0.611696
FBgn0029662	CG12206	chrX	-0.303625	0.000259843	0.00113806
FBgn0029661	CG16781	chrX	-0.0588243	0.361497	0.513459
FBgn0029659	CG16782	chrX	-0.0232284	0.712118	0.815048
FBgn0029658	CG14269	chrX	-0.256051	0.000400381	0.00167574
FBgn0029657	CG12535	chrX	0.00176427	0.974438	1
FBgn0000644	Fcp3C	chrX	0.25263	0.155429	0.272373
FBgn0028746	CG18508	chrX	-0.0219162	0.807549	0.88772
FBgn0040355	CG3526	chrX	0.200248	0.0156489	0.0412646
FBgn0052793	CG32793	chrX	0.0249942	0.856231	0.922183
FBgn0029643	CG14420	chrX	0.040211	0.791219	0.875379
FBgn0029644	CG14421	chrX	-0.223138	0.208596	0.340487
FBgn0029645	CG14422	chrX	0.300936	0.119395	0.220617
FBgn0029648	CG3603	chrX	-0.584025	3.83e-08	3.76e-07
FBgn0028369	kirre	chrX	-0.806325	3.17e-16	9.49e-15
FBgn0003285	rst	chrX	0.282047	0.0635962	0.133173
FBgn0025644	CG14424	chrX	-0.0199794	0.880058	0.936884
FBgn0040354	CG14418	chrX	0.0542565	0.684599	0.797191
FBgn0040352	CG14416	chrX	0.127993	0.424062	0.575773
FBgn0029664	CG10802	chrX	0.240439	0.0152378	0.0403322
FBgn0029666	CG10803	chrX	0.282762	2.8e-05	0.000156544
FBgn0029669	CG13021	chrX	-0.124618	0.0941092	0.182631
FBgn0052792	ppk8	chrX	0.275827	0.128885	0.234709
FBgn0044046	Ilp7	chrX	0.0238918	0.875875	0.936024
FBgn0023215	Mnt	chrX	0.0882913	0.193597	0.32187
FBgn0015286	Rala	chrX	0.0153429	0.859959	0.924725
FBgn0023216	Parg	chrX	0.344757	1.57e-05	9.35e-05
FBgn0029672	CG2875	chrX	0.8105	4.72e-09	5.36e-08
FBgn0052791	DIP-alpha	chrX	0.586534	8.8e-06	5.53e-05
FBgn0029667	Gas8	chrX	-0.0463529	0.576245	0.709018
FBgn0029663	CG10804	chrX	0.860296	0.00771446	0.0224905
FBgn0028491	CG2930	chrX	-0.122894	0.234244	0.371737
FBgn0029681	CG15239	chrX	-0.376473	0.0481343	0.106144
FBgn0029686	Glos	chrX	-0.163284	0.247395	0.387414
FBgn0052786	Gem4b	chrX	0.0350382	0.726214	0.825613
FBgn0052783	Gem4c	chrX	-0.267053	0.00248297	0.00840976
FBgn0029687	Vap33	chrX	-0.0151191	0.814852	0.892948
FBgn0029690	CG6414	chrX	-0.0652615	0.672878	0.789185
FBgn0029689	CG6428	chrX	-0.270039	0.0114258	0.0314885
FBgn0029688	lva	chrX	0.237417	0.00721378	0.0211841
FBgn0029685	CG2938	chrX	0.0969518	0.360857	0.512757
FBgn0029694	CG15375	chrX	-0.289402	0.000133627	0.000629556
FBgn0026084	cib	chrX	0.0215816	0.809358	0.888982
FBgn0026085	dgt4	chrX	0.132271	0.211231	0.343466
FBgn0026083	tyf	chrX	0.0414892	0.481233	0.628828
FBgn0066114	GlcAT-I	chrX	0.125892	0.256478	0.398088
FBgn0029697	CG15570	chrX	0.0920817	0.466875	0.617592
FBgn0029706	CG3626	chrX	-0.180854	0.0878719	0.172571
FBgn0029705	CG12693	chrX	-0.115745	0.0872536	0.171654
FBgn0040907	mRpL33	chrX	0.207106	0.211646	0.344037
FBgn0002707	mei-9	chrX	0.372178	0.00011755	0.00056219
FBgn0029703	CG12692	chrX	0.0814621	0.110051	0.20703
FBgn0052774	Muc4B	chrX	-0.224439	0.187285	0.313696
FBgn0041252	Femcoat	chrX	0.0214485	0.883376	0.937265
FBgn0000635	Fas2	chrX	-0.0871889	0.113146	0.211421
FBgn0026080	Tip60	chrX	0.423322	6.16e-06	3.99e-05
FBgn0026079	Nsun2	chrX	0.275413	0.000117879	0.000563429
FBgn0004832	Xpac	chrX	0.0914807	0.180356	0.304822
FBgn0029693	Cmtr1	chrX	0.223069	0.00229145	0.00783184
FBgn0000179	bi	chrX	0.322225	0.024616	0.0604323
FBgn0029708	CG3556	chrX	0.161024	0.242705	0.381934
FBgn0029709	CHOp24	chrX	0.0285825	0.710758	0.814301
FBgn0029710	CG3568	chrX	0.226146	0.000845662	0.00324459
FBgn0029714	CG3527	chrX	0.216728	0.0494217	0.108434
FBgn0022768	Pp2C1	chrX	0.360645	2.76e-05	0.000154387
FBgn0029711	Usf	chrX	0.0800721	0.19312	0.321261
FBgn0003210	rb	chrX	-0.0538715	0.424503	0.576183
FBgn0011760	ctp	chrX	0.203061	0.000905866	0.00345338
FBgn0028325	Pdha	chrX	-0.138816	0.108569	0.204755
FBgn0029722	CG7024	chrX	-0.138063	0.0277118	0.0667119
FBgn0029733	CG6927	chrX	0.253696	0.146139	0.259391
FBgn0052772	CG32772	chrX	-0.00167391	0.984475	1
FBgn0029737	CG6903	chrX	0.251228	0.000813807	0.00314106
FBgn0004368	Ptp4E	chrX	0.229886	0.000148205	0.000688974
FBgn0029728	CG2861	chrX	0.837563	6e-36	9.21e-34
FBgn0029726	CG15471	chrX	-0.00386283	0.963651	0.992778
FBgn0029746	CG15465	chrX	0
FBgn0003449	snf	chrX	0.140822	0.0447795	0.0998332
FBgn0029753	CG4198	chrX	0.0238614	0.689211	0.800192
FBgn0014024	Rnp4F	chrX	0.191309	0.00734491	0.021526
FBgn0029754	CG15930	chrX	0.33947	8.28e-05	0.000411962
FBgn0029752	TrxT	chrX	0.143588	0.0598854	0.126669
FBgn0029750	CG3323	chrX	0.179079	0.0117816	0.0323362
FBgn0029747	CG5062	chrX	0.138203	0.183678	0.308946
FBgn0052767	CG32767	chrX	-0.023084	0.777416	0.86432
FBgn0026751	XRCC1	chrX	0.271593	2.92e-05	0.000162186
FBgn0010014	CanB	chrX	-0.115902	0.453045	0.604285
FBgn0029761	SK	chrX	-0.395182	0.000986718	0.00372027
FBgn0029763	Usp16-45	chrX	0.183397	0.016761	0.0437108
FBgn0029765	CG16756	chrX	-0.0223929	0.882551	0.936886
FBgn0029768	SPR	chrX	0.33037	0.0113654	0.0313487
FBgn0029771	CG12730	chrX	-0.192561	0.127366	0.232627
FBgn0026702	Pop1	chrX	0.491912	2.5e-08	2.53e-07
FBgn0004687	Mlc-c	chrX	0.180339	0.000287954	0.00124762
FBgn0029778	RhoGAP5A	chrX	-0.180298	0.0434316	0.0972371
FBgn0052762	CG32762	chrX	-0.014999	0.902043
FBgn0029769	frma	chrX	-0.367235	0.0542245	0.116935
FBgn0029762	NAAT1	chrX	-0.284677	0.0129798	0.0351934
FBgn0029756	CG3309	chrX	0.307572	0.00371639	0.0119507
FBgn0028474	CG4119	chrX	0.369784	2.88e-07	2.44e-06
FBgn0029785	RpL35	chrX	0.0169902	0.735678	0.832732
FBgn0003747	Gr5a	chrX	0.053023	0.69693	0.804327
FBgn0000394	cv	chrX	-0.057585	0.64419	0.764831
FBgn0029791	AdamTS-B	chrX	0.0954846	0.534016	0.67418
FBgn0029795	CG15773	chrX	0.0915387	0.500596	0.644767
FBgn0029798	CG4078	chrX	0.431373	9.25e-05	0.000454699
FBgn0029799	CG15772	chrX	0.0911027	0.560174	0.696309
FBgn0029801	CG15771	chrX	-0.0404523	0.650445	0.770045
FBgn0029810	CG12239	chrX	-0.0590248	0.701971	0.807562
FBgn0029811	Cpr5C	chrX	0.0554315	0.715492	0.817495
FBgn0029812	Prosbeta2R1	chrX	-0.0170082	0.785624	0.870863
FBgn0029814	CG15765	chrX	-0.0865121	0.557958	0.694464
FBgn0029820	CG16721	chrX	-0.0686061	0.287035	0.433172
FBgn0029821	CG4020	chrX	-0.0449908	0.769514	0.859102
FBgn0029822	CG12236	chrX	0.158997	0.118992	0.220024
FBgn0029823	Shmt	chrX	-0.243465	0.000597627	0.00238784
FBgn0029819	Usp30	chrX	0.0300162	0.655557	0.774619
FBgn0029818	GAA1	chrX	0.306205	4.46e-09	5.08e-08
FBgn0029807	CG3108	chrX	-0.187399	0.217731	0.351624
FBgn0029804	CG3097	chrX	0.216296	0.0509888	0.111132
FBgn0013987	MAPk-Ak2	chrX	-0.0602571	0.405418	0.557454
FBgn0029800	lin-52	chrX	-0.0923759	0.398091	0.549395
FBgn0261383	IntS6	chrX	0.320553	0.000157908	0.000727786
FBgn0052758	Snx27	chrX	0.109811	0.273097	0.417096
FBgn0053080	CG33080	chrX	-0.497432	0.00227455	0.00778066
FBgn0027564	CG3149	chrX	0.160348	0.0103464	0.0288938
FBgn0029789	PGAP1	chrX	0.413868	2.76e-06	1.93e-05
FBgn0046687	Tre1	chrX	0.164263	0.12382	0.227128
FBgn0015794	Rab18	chrX	0.106714	0.234045	0.371477
FBgn0029783	Sirt4	chrX	0.3461	8.6e-06	5.41e-05
FBgn0029824	CG3726	chrX	-0.237758	0.0103179	0.0288343
FBgn0029825	CG12728	chrX	0.288745	0.000142886	0.000667324
FBgn0052756	CG32756	chrX	0.196321	0.00192166	0.00668363
FBgn0029826	CG6041	chrX	-0.215274	0.171775	0.29405
FBgn0052755	CG32755	chrX	0.0298642	0.739001	0.834862
FBgn0029827	CG6048	chrX	-0.101087	0.467674	0.618374
FBgn0029828	CG6067	chrX	-0.0684997	0.634044	0.756964
FBgn0029830	Grip	chrX	0.109543	0.261411	0.403725
FBgn0029831	CG5966	chrX	-0.376166	0.00370464	0.0119262
FBgn0029833	MCTS1	chrX	0.176121	0.0337128	0.0786167
FBgn0029834	CG5937	chrX	1.19822	6.56e-06	4.22e-05
FBgn0029835	CG5921	chrX	-0.0547111	0.722273	0.822583
FBgn0029843	Nep1	chrX	-0.106563	0.354342	0.5064
FBgn0029849	Efr	chrX	-0.0848206	0.215636	0.34922
FBgn0003514	sqh	chrX	-0.0997503	0.112064	0.209836
FBgn0029848	Btnd	chrX	0.0109894	0.940785	0.975705
FBgn0040069	vanin-like	chrX	0.0519479	0.702636	0.808039
FBgn0052751	CG32751	chrX	0.0535424	0.687423	0.79944
FBgn0052750	CG32750	chrX	-0.0903188	0.501177	0.645314
FBgn0026060	Mipp2	chrX	0.0397697	0.735802	0.832743
FBgn0029840	raptor	chrX	0.155933	0.0611695	0.128868
FBgn0029839	CG4660	chrX	-0.0203574	0.878399	0.936801
FBgn0029838	CG4666	chrX	0.037545	0.759545	0.851201
FBgn0029837	Tsp5D	chrX	0.12009	0.365527	0.517522
FBgn0003302	rux	chrX	0.141245	0.0237928	0.0587692
FBgn0029003	mab-21	chrX	0.0114563	0.938104	0.974357
FBgn0027546	CG4766	chrX	-0.937404	0.00571671	0.0173667
FBgn0005390	fs(1)M3	chrX	-0.125799	0.418341	0.570118
FBgn0029851	CG14445	chrX	-0.040448	0.790305	0.874753
FBgn0015818	Spx	chrX	0.159196	0.0251007	0.0614445
FBgn0028982	Spt6	chrX	0.251363	1.69e-05	0.000100039
FBgn0029858	mldr	chrX	-0.0360071	0.753139	0.846435
FBgn0029861	CG3815	chrX	0.536259	3.76e-11	5.89e-10
FBgn0029863	CG3823	chrX	-0.186553	0.268755	0.411908
FBgn0029864	CG15894	chrX	0.148839	0.363625	0.515372
FBgn0029866	CG3842	chrX	-0.523076	8.76e-05	0.000433364
FBgn0029873	CG3918	chrX	0.269096	0.00251886	0.00851699
FBgn0014031	Agxt	chrX	-0.66528	5.24e-05	0.000275824
FBgn0000524	dx	chrX	0.0766727	0.452832	0.604153
FBgn0014026	RpL7A	chrX	0.0595633	0.334679	0.485879
FBgn0029874	CG3342	chrX	0.221807	0.047027	0.103973
FBgn0003139	PpV	chrX	0.0160164	0.866668	0.929301
FBgn0003655	swa	chrX	0.142443	0.314377	0.464266
FBgn0029868	ND-B16.6	chrX	0.00368382	0.943687	0.977583
FBgn0043796	CG12219	chrX	0.313633	0.00140473	0.00507783
FBgn0028685	Rpt4	chrX	0.107803	0.0772807	0.155721
FBgn0026015	Top3beta	chrX	0.407519	7.13e-06	4.57e-05
FBgn0029095	aru	chr2L	0.0062205	0.942765	0.976981
FBgn0031287	CG4291	chr2L	0.0248162	0.731217	0.829371
FBgn0020304	drongo	chr2L	0.00954061	0.852123	0.919663
FBgn0031284	PGAP2	chr2L	-0.547727	0.000470879	0.00193119
FBgn0031283	CG15880	chr2L	0.37245	0.000249403	0.0010962
FBgn0031281	Saf6	chr2L	0.246014	0.00132617	0.00482413
FBgn0000442	Pkg21D	chr2L	-1.36352	2.11e-05	0.000121664
FBgn0026438	Eaat2	chr2L	-0.514851	0.0107246	0.0297901
FBgn0004611	Plc21C	chr2L	0.017133	0.834678	0.907335
FBgn0000061	al	chr2L	0.451544	0.0413152	0.0931353
FBgn0003278	RpI135	chr2L	0.293315	0.00181832	0.00636865
FBgn0002593	RpLP1	chr2L	-0.0203651	0.73	0.828644
FBgn0031254	CG13692	chr2L	0.115432	0.45293	0.604182
FBgn0031255	BBS8	chr2L	-0.682419	0.00221079	0.00758995
FBgn0004583	ex	chr2L	-0.694803	1.91e-12	3.6e-11
FBgn0031256	shv	chr2L	0.113921	0.0515675	0.112166
FBgn0031257	CG4133	chr2L	2.04701	1.99e-09	2.41e-08
FBgn0027592	MED15	chr2L	0.41528	1.39e-12	2.68e-11
FBgn0003963	ush	chr2L	0.359531	6.84e-05	0.000348137
FBgn0031263	Tspo	chr2L	-0.286289	0.00120018	0.00442798
FBgn0031266	Sf3b1	chr2L	0.532384	1.97e-17	6.68e-16
FBgn0031268	cold	chr2L	0.00993801	0.906857	0.951103
FBgn0023489	Pph13	chr2L	0.232712	0.190623	0.317909
FBgn0010323	Gsc	chr2L	-0.132974	0.369195	0.521204
FBgn0013323	Ptth	chr2L	0.278261	0.0165622	0.0432694
FBgn0021874	Nle	chr2L	-0.339488	0.000387651	0.00162965
FBgn0031264	CG11835	chr2L	-1.03675	4.63e-15	1.22e-13
FBgn0005660	Ets21C	chr2L	0.425259	1.45e-05	8.72e-05
FBgn0031260	Spp	chr2L	0.217102	0.000164481	0.000755487
FBgn0010602	lwr	chr2L	0.216515	8.96e-05	0.000442169
FBgn0043364	cbt	chr2L	-0.0931034	0.464356	0.615248
FBgn0031258	CG4297	chr2L	-0.0426603	0.776794	0.863807
FBgn0015924	crq	chr2L	0.156474	0.0231103	0.0573471
FBgn0031251	CG4213	chr2L	-0.0186354	0.814488	0.892767
FBgn0031250	Ent1	chr2L	-0.106132	0.126029	0.230682
FBgn0067779	dbr	chr2L	0.158991	0.0183349	0.0472574
FBgn0031213	galectin	chr2L	-0.0221259	0.77294	0.861508
FBgn0031214	CG11374	chr2L	-0.220395	0.0296923	0.0707926
FBgn0031216	Zir	chr2L	0.23183	9.56e-05	0.000468081
FBgn0031217	CG11377	chr2L	-0.178479	0.0346084	0.0803741
FBgn0031228	ND-15	chr2L	-0.30207	5.26e-05	0.000276386
FBgn0031229	CG3436	chr2L	0.0580273	0.501459	0.645575
FBgn0031231	mRpL10	chr2L	-0.0106168	0.903889	0.948731
FBgn0031233	Tbc1d15-17	chr2L	-0.230737	0.000123093	0.000584885
FBgn0031235	CG13693	chr2L	-0.299475	0.00012986	0.000613243
FBgn0031240	CG3345	chr2L	-0.318256	5.36e-05	0.000281082
FBgn0003444	smo	chr2L	0.023875	0.802941	0.883686
FBgn0031247	CG11562	chr2L	-0.329585	5.46e-08	5.22e-07
FBgn0024352	Stip1	chr2L	0.269702	3.14e-06	2.16e-05
FBgn0020622	Pi3K21B	chr2L	-0.327441	8.04e-07	6.31e-06
FBgn0017457	U2af38	chr2L	0.27766	0.000515227	0.00209179
FBgn0031245	CG3625	chr2L	0.0819377	0.235505	0.373378
FBgn0031244	CG11601	chr2L	-0.380113	2.07e-10	2.91e-09
FBgn0031238	CG3645	chr2L	0.200385	0.0386799	0.0881161
FBgn0031232	CG11617	chr2L	-0.000547738	0.996951	1
FBgn0031227	CG3709	chr2L	0.498161	1.79e-08	1.85e-07
FBgn0051974	CG31974	chr2L	-1.32479	2.75e-19	1.13e-17
FBgn0051975	CG31975	chr2L	0
FBgn0051976	ovm	chr2L	0
FBgn0026787	Nhe1	chr2L	-0.0157922	0.790549	0.874901
FBgn0002931	net	chr2L	-1.19308	8.399999999999999e-23	4.730000000000001e-21
FBgn0051973	Cda5	chr2L	-0.00919331	0.924268	0.964282
FBgn0031209	Ir21a	chr2L	0.31434	0.0823675	0.164043
FBgn0002121	l(2)gl	chr2L	-0.177305	0.0156439	0.041258
FBgn0036970	Spn77Bc	chr3L	-0.890273	0.003061	0.010096
FBgn0036974	eRF1	chr3L	-0.189827	0.000428531	0.00177832
FBgn0036975	CG5618	chr3L	-0.706511	1.2e-06	9.08e-06
FBgn0024887	kin17	chr3L	-0.00830026	0.89475	0.942512
FBgn0036977	CG5665	chr3L	-0.0377024	0.799264	0.881617
FBgn0036979	CG13247	chr3L	0.102832	0.514388	0.656816
FBgn0036980	RhoBTB	chr3L	0.205072	0.00296898	0.0098207
FBgn0036985	zye	chr3L	-0.288401	0.0879766	0.172676
FBgn0036991	CtIP	chr3L	0.144655	0.0628031	0.13182
FBgn0036993	CG5910	chr3L	-0.645105	4.51e-05	0.000240377
FBgn0036996	mag	chr3L	-0.143965	0.368	0.52002
FBgn0036997	CG5955	chr3L	-0.0116323	0.932972	0.970286
FBgn0036998	CG5969	chr3L	0.072355	0.334207	0.485456
FBgn0036999	isoQC	chr3L	-0.222771	0.0279916	0.0672913
FBgn0037001	ND-39	chr3L	-0.0076314	0.872858	0.9337
FBgn0052425	CG32425	chr3L	-0.283992	1.02e-06	7.86e-06
FBgn0037009	CG5104	chr3L	-0.345032	0.00274263	0.00917738
FBgn0037011	CG4858	chr3L	-0.18819	0.073658	0.14992
FBgn0037013	CG13250	chr3L	-0.0565788	0.713092	0.8157
FBgn0001323	knrl	chr3L	0.290536	0.0562105	0.120461
FBgn0037012	Rcd2	chr3L	-0.664519	4.43e-08	4.29e-07
FBgn0037008	mTerf3	chr3L	0.357559	0.00292761	0.00970772
FBgn0037007	BNIP3	chr3L	0.127332	0.0713467	0.146194
FBgn0037000	ZnT77C	chr3L	-0.211466	0.0564255	0.120841
FBgn0052428	CG32428	chr3L	0.0645561	0.381311	0.5327
FBgn0036995	atk	chr3L	0.0478499	0.606791	0.73405
FBgn0036994	CG5199	chr3L	-0.127109	0.201975	0.332032
FBgn0036992	Hpd	chr3L	0.180839	0.269848	0.413234
FBgn0036990	mRpL15	chr3L	0.170314	0.00686454	0.0203027
FBgn0029158	Las	chr3L	0.12208	0.018646	0.0478832
FBgn0036988	CG5262	chr3L	0.00321744	0.970828	0.997478
FBgn0036987	CG5274	chr3L	0.0151836	0.886389	0.938304
FBgn0036986	CG5282	chr3L	0.150577	0.344123	0.495995
FBgn0036984	CG13248	chr3L	-0.123322	0.413425	0.565522
FBgn0028978	trbl	chr3L	0.0434427	0.681459	0.795523
FBgn0027565	CG5498	chr3L	0.0984644	0.138594	0.248489
FBgn0001247	Ide	chr3L	-0.119352	0.0660937	0.13735
FBgn0036978	Toll-9	chr3L	-1.41141	2.98e-12	5.5e-11
FBgn0036973	Rbbp5	chr3L	0.193008	0.00381542	0.0122218
FBgn0037014	CG13251	chr3L	-0.00119974	0.993475	1
FBgn0037016	CG13252	chr3L	-0.258723	0.00314551	0.0103304
FBgn0040634	CG4186	chr3L	-0.625687	1.57e-07	1.4e-06
FBgn0016696	Pitslre	chr3L	-0.0400723	0.579713	0.711977
FBgn0037020	Pex14	chr3L	0.232127	0.00102433	0.00384591
FBgn0037024	tzn	chr3L	0.115966	0.0379922	0.0867455
FBgn0037025	Spc105R	chr3L	0.398362	9.61e-08	8.89e-07
FBgn0037027	HIPP1	chr3L	0.733407	2.54e-36	4.09e-34
FBgn0037030	CG3288	chr3L	-0.629809	2.02e-07	1.76e-06
FBgn0037031	CG11456	chr3L	0.355704	0.00156202	0.00557019
FBgn0011591	fng	chr3L	-0.343732	0.000895889	0.00341697
FBgn0052432	CG32432	chr3L	1.71289	7.979999999999999e-25	5.38e-23
FBgn0027055	CSN3	chr3L	0.17447	0.00240725	0.00818597
FBgn0037026	CG3634	chr3L	0.188839	0.0557159	0.119687
FBgn0027364	Six4	chr3L	0.141485	0.197088	0.326227
FBgn0037022	CG11396	chr3L	-0.0694365	0.265833	0.408869
FBgn0037021	Pcif1	chr3L	0.138242	0.111413	0.20908
FBgn0037019	Pex16	chr3L	0.0418199	0.707511	0.812024
FBgn0037018	CG4042	chr3L	0.0766885	0.276649	0.421404
FBgn0037017	CG4074	chr3L	-0.00309713	0.979357	1
FBgn0045474	Gr77a	chr3L	0.293368	0.127499	0.232844
FBgn0037015	cmpy	chr3L	-0.100019	0.470908	0.621072
FBgn0001320	kni	chr3L	0.112838	0.429342	0.580985
FBgn0037042	CG12984	chr3L	-0.0787802	0.427079	0.578843
FBgn0037044	Pdss2	chr3L	0.233979	0.00451467	0.0141496
FBgn0028402	Sin	chr3L	0.221371	0.00248926	0.00842751
FBgn0026179	siz	chr3L	0.184329	0.00888736	0.0253776
FBgn0037050	ICA69	chr3L	0.306837	1.2e-06	9.08e-06
FBgn0037057	CG10512	chr3L	-1.33627	5.1500000000000005e-27	4.21e-25
FBgn0037060	CG10508	chr3L	-0.428916	6.98e-07	5.56e-06
FBgn0028427	Ilk	chr3L	-0.0155315	0.838534	0.909625
FBgn0004865	Eip78C	chr3L	-0.0844534	0.566214	0.70106
FBgn0037061	Trmt112	chr3L	-0.209534	0.032531	0.0763412
FBgn0037059	CG10510	chr3L	-0.212272	0.00935891	0.0265501
FBgn0053056	CG33056	chr3L	-0.228628	0.106329	0.201438
FBgn0053054	CG33054	chr3L	-0.726044	2.8999999999999996e-23	1.6900000000000001e-21
FBgn0041100	park	chr3L	-0.405905	1.66e-08	1.73e-07
FBgn0024150	Ac78C	chr3L	0.624493	3.42e-06	2.34e-05
FBgn0037051	CG10565	chr3L	0.0555142	0.387208	0.53806
FBgn0020294	ko	chr3L	-0.027298	0.79957	0.881617
FBgn0003415	skd	chr3L	0.278516	1.49e-05	8.95e-05
FBgn0053286	CG33286	chr3L	-0.128328	0.0459091	0.102005
FBgn0053287	CG33287	chr3L	0.0095748	0.913277	0.955809
FBgn0037040	CG12983	chr3L	-0.0622273	0.495995	0.641357
FBgn0037039	CG10587	chr3L	0.25485	0.158907	0.276813
FBgn0037038	CG11037	chr3L	0.0674215	0.635231	0.757821
FBgn0037036	Sems	chr3L	0.140228	0.386129	0.537102
FBgn0037068	Cpr78Cb	chr3L	0.0543453	0.684248	0.797065
FBgn0037069	Cpr78Cc	chr3L	-0.620091	5.68e-07	4.58e-06
FBgn0037071	CG7632	chr3L	0.197766	0.0415073	0.0934741
FBgn0037073	Tsr1	chr3L	0.362483	1.02e-11	1.73e-10
FBgn0052436	CG32436	chr3L	-0.159007	0.0799298	0.159919
FBgn0052440	CG32440	chr3L	-0.330859	0.000990818	0.00373311
FBgn0053288	CG33288	chr3L	0.194762	0.234057	0.371477
FBgn0005694	Aef1	chr3L	0.257578	0.00047854	0.00195763
FBgn0037087	CG7519	chr3L	0.137869	0.106543	0.20163
FBgn0037090	Est-Q	chr3L	-0.228592	0.0451351	0.100493
FBgn0037092	M6	chr3L	0.00774997	0.940051	0.975479
FBgn0037093	Cdk12	chr3L	0.103048	0.144025	0.256571
FBgn0037094	CG7611	chr3L	0.0354199	0.527572	0.668305
FBgn0053289	ppk5	chr3L	0.0751269	0.620349	0.745807
FBgn0015283	Rpn10	chr3L	-0.153861	0.00163998	0.00581026
FBgn0028663	VhaM9.7-b	chr3L	-0.0472614	0.488583	0.634674
FBgn0037101	CG7634	chr3L	-0.14901	0.323283	0.474031
FBgn0052438	SMC5	chr3L	-0.127179	0.023839	0.0588744
FBgn0052441	EMC10	chr3L	-0.0459427	0.423626	0.575496
FBgn0037099	CG7173	chr3L	0.151637	0.309673	0.459169
FBgn0037098	Wnk	chr3L	0.246355	0.000148443	0.000689881
FBgn0029152	Mkrn1	chr3L	-0.154547	0.00181959	0.00637035
FBgn0026371	SAK	chr3L	-0.0325392	0.587884	0.718502
FBgn0015239	Hr78	chr3L	-0.280504	0.000474766	0.00194565
FBgn0037086	CG7202	chr3L	-0.193387	0.00019254	0.000869993
FBgn0037085	Neu2	chr3L	-2.07639	1.82e-21	9.07e-20
FBgn0037082	CG5664	chr3L	0.148713	0.0132262	0.0357893
FBgn0037081	barc	chr3L	0.0855178	0.142598	0.254478
FBgn0002842	sa	chr3L	0.12817	0.0464035	0.102905
FBgn0037078	CG12971	chr3L	0.357309	0.0568593	0.121576
FBgn0037076	ebd2	chr3L	0.199482	0.148512	0.262721
FBgn0037074	Tbc1d8-9	chr3L	-0.0589336	0.357853	0.509612
FBgn0003042	Pc	chr3L	0.361456	0.000357628	0.0015137
FBgn0037070	CG11309	chr3L	-0.151746	0.0808644	0.161528
FBgn0037067	Cpr78Ca	chr3L	0.0834675	0.570994	0.705028
FBgn0037065	CG12974	chr3L	-0.455427	0.00598141	0.0180686
FBgn0027945	ppl	chr3L	-0.15957	0.00119707	0.00442019
FBgn0037064	CG9389	chr3L	-0.134381	0.0685347	0.141384
FBgn0037063	CG9391	chr3L	0.076526	0.342686	0.494388
FBgn0037106	CG11307	chr3L	0.126422	0.273058	0.417076
FBgn0037108	Alg11	chr3L	0.178028	0.0332458	0.0777697
FBgn0037110	ORMDL	chr3L	-0.117965	0.218047	0.352063
FBgn0043783	CG32444	chr3L	-0.389648	2.34e-10	3.26e-09
FBgn0052446	Atox1	chr3L	-0.181029	0.0102775	0.0287314
FBgn0037115	CG11249	chr3L	-0.36711	7.01e-05	0.000355691
FBgn0037117	CG11248	chr3L	-0.0599942	0.393324	0.544482
FBgn0037121	Rpb8	chr3L	-0.106242	0.177952	0.301868
FBgn0037133	CG7370	chr3L	0.45116	0.0445455	0.0994133
FBgn0000560	eg	chr3L	-0.345434	0.000757072	0.00294819
FBgn0022936	CycH	chr3L	0.402552	2.39e-06	1.68e-05
FBgn0037134	CG7407	chr3L	-0.189087	0.0523958	0.113645
FBgn0037135	CG7414	chr3L	-0.115429	0.0858761	0.169482
FBgn0037139	CG14563	chr3L	-0.249488	0.162561	0.281747
FBgn0037138	P5CDh1	chr3L	-0.0852322	0.0544076	0.117268
FBgn0046301	CG7148	chr3L	0.167397	0.00893389	0.0254834
FBgn0052448	CG32448	chr3L	-0.204186	0.119009	0.220031
FBgn0037130	Syn1	chr3L	0.00274199	0.985614	1
FBgn0037127	CG14566	chr3L	-0.606793	0.0188617	0.0483447
FBgn0037120	CG11247	chr3L	0.154837	0.00999335	0.0280831
FBgn0052447	CG32447	chr3L	1.41945	2.28e-05	0.000130107
FBgn0037116	Als2	chr3L	0.432658	2.56e-08	2.59e-07
FBgn0037114	Cpr78E	chr3L	0.00259261	0.986438	1
FBgn0037109	MED1	chr3L	0.532673	8.15e-15	2.07e-13
FBgn0037107	CG7166	chr3L	-0.362445	3.58e-05	0.000194567
FBgn0037105	S1P	chr3L	0.233644	0.00686914	0.0203126
FBgn0037140	SLC22A	chr3L	0.060105	0.696964	0.804327
FBgn0037142	CG14562	chr3L	0.0731648	0.305745	0.454976
FBgn0037144	CG7458	chr3L	0.298424	0.0756558	0.153155
FBgn0029091	Chs2	chr3L	-0.235453	0.0731235	0.148982
FBgn0037146	P5CS	chr3L	0.111097	0.370212	0.522092
FBgn0000045	Act79B	chr3L	-0.0885635	0.570162	0.704371
FBgn0004514	Oct-TyrR	chr3L	0.255007	0.142571	0.254459
FBgn0000100	RpLP0	chr3L	0.300654	1.73e-07	1.53e-06
FBgn0027532	CG7139	chr3L	0.257254	0.000442353	0.00182628
FBgn0037141	PolH	chr3L	-0.0520728	0.616521	0.742385
FBgn0015075	Ddx1	chr3L	0.305535	1.68e-06	1.23e-05
FBgn0004179	Csp	chr3L	-0.0126402	0.775647	0.862931
FBgn0025702	Srpk79D	chr3L	0.0763747	0.330722	0.482313
FBgn0027086	IleRS	chr3L	0.558783	1.2799999999999999e-24	8.489999999999999e-23
FBgn0052450	CG32450	chr3L	-0.352055	7.27e-07	5.77e-06
FBgn0037166	CG11426	chr3L	0.238874	0.0649562	0.13548
FBgn0004449	Ten-m	chr3L	-0.489544	5.43e-12	9.65e-11
FBgn0011771	Hem	chr3L	0.0653965	0.322456	0.473205
FBgn0028500	Rich	chr3L	0.193748	0.00757865	0.0221186
FBgn0037169	CG11404	chr3L	-0.0360191	0.55717	0.693913
FBgn0037174	CG14457	chr3L	-0.707987	0.000115438	0.000553237
FBgn0037176	CG14456	chr3L	0.21931	0.0200619	0.0509995
FBgn0037181	CG11370	chr3L	-0.190511	0.258194	0.399945
FBgn0052452	CG32452	chr3L	0.27524	0.014882	0.0395398
FBgn0037185	CG11367	chr3L	0.225042	0.00603106	0.0181879
FBgn0037188	CG7369	chr3L	0.340008	6.98e-05	0.000354333
FBgn0052451	SPoCk	chr3L	0.0403896	0.47685	0.625582
FBgn0010830	l(3)04053	chr3L	0.241283	0.00576538	0.0175046
FBgn0037186	CG11241	chr3L	-0.29021	0.0724242	0.1478
FBgn0037184	CG14450	chr3L	0.211661	0.0153344	0.0405547
FBgn0037182	ArfGAP3	chr3L	-0.0928771	0.109729	0.206519
FBgn0037175	CG14455	chr3L	0.10669	0.497605	0.642562
FBgn0037171	CG14459	chr3L	0.153699	0.332482	0.483954
FBgn0037200	CG11109	chr3L	0.342651	0.00961633	0.0271847
FBgn0037202	Ssl1	chr3L	0.276564	1.81e-05	0.000105752
FBgn0037203	slif	chr3L	-0.148517	0.151014	0.266409
FBgn0037204	CG11131	chr3L	0.104209	0.509103	0.651874
FBgn0037206	CG12768	chr3L	-0.0876938	0.541761	0.681027
FBgn0037207	Mes2	chr3L	0.205629	0.0682604	0.140999
FBgn0044324	Chro	chr3L	-0.246474	2.8e-05	0.000156544
FBgn0010348	Arf79F	chr3L	0.08879	0.0546442	0.117701
FBgn0037199	EMC4	chr3L	-0.296112	8.55e-06	5.38e-05
FBgn0052459	CG32459	chr3L	-0.479454	1.83e-12	3.47e-11
FBgn0046878	Obp83cd	chr3R	0.191939	0.25404	0.395255
FBgn0037402	Vha14-2	chr3R	-0.108188	0.08436	0.167144
FBgn0037405	CG1077	chr3R	0.0500126	0.610481	0.736966
FBgn0037406	Osi1	chr3R	0.203325	0.241008	0.38004
FBgn0037408	NPFR	chr3R	-0.363906	0.0100104	0.0281163
FBgn0037409	Osi24	chr3R	-0.128464	0.308817	0.458267
FBgn0037410	Osi2	chr3R	-0.248513	0.0528023	0.114293
FBgn0037411	Osi3	chr3R	-0.255079	0.138863	0.248861
FBgn0037413	Osi5	chr3R	0.275694	0.078695	0.157998
FBgn0027527	Osi6	chr3R	-0.948621	3.06e-07	2.59e-06
FBgn0037415	Osi8	chr3R	-0.0891001	0.505099	0.648756
FBgn0037416	Osi9	chr3R	-0.00255379	0.985434	1
FBgn0037419	Osi12	chr3R	0.5415	1.21e-05	7.37e-05
FBgn0037421	CG15594	chr3R	0.409872	0.0619142	0.130209
FBgn0037422	Osi13	chr3R	-2.25182	2.88e-09	3.36e-08
FBgn0040279	Osi14	chr3R	0.0600655	0.683571	0.796799
FBgn0037424	Osi15	chr3R	1.94715	5.75e-06	3.75e-05
FBgn0051561	Osi16	chr3R	0.0288607	0.790918
FBgn0051560	CG31560	chr3R	0.0251465	0.80806
FBgn0037427	Osi17	chr3R	-0.72135	1.08e-05	6.67e-05
FBgn0037428	Osi18	chr3R	-0.0213296	0.877091	0.936702
FBgn0037420	CG15597	chr3R	-0.560214	0.00615512	0.0185032
FBgn0037412	Osi4	chr3R	0.541295	0.0308961	0.0732725
FBgn0051559	CG31559	chr3R	-1.53855	7.16e-10	9.28e-09
FBgn0046875	Obp83g	chr3R	0.608359	0.0183125	0.0472147
FBgn0046876	Obp83ef	chr3R	0.0726851	0.63906	0.760926
FBgn0026077	Gasp	chr3R	0.334085	0.00606519	0.0182704
FBgn0037399	Or83c	chr3R	-0.637362	0.000734241	0.00287456
FBgn0037398	CG15580	chr3R	-0.353129	5.04e-06	3.33e-05
FBgn0037374	jagn	chr3R	-0.0290386	0.625717	0.750191
FBgn0037375	kat-60L1	chr3R	0.0529491	0.465481	0.616334
FBgn0028690	Rpn5	chr3R	0.188926	7.41e-05	0.000373152
FBgn0037379	CG10979	chr3R	0.226797	0.000186482	0.0008458
FBgn0037384	dgrn	chr3R	-0.00837345	0.901348	0.946865
FBgn0037386	CG1208	chr3R	0.916491	1.82e-07	1.6e-06
FBgn0037387	CG1213	chr3R	-0.139274	0.288209	0.434618
FBgn0037395	CG10280	chr3R	0.421808	0.0440868	0.0985397
FBgn0003261	Rm62	chr3R	-0.0204515	0.687015	0.799138
FBgn0010403	Obp83b	chr3R	-0.231493	0.152594	0.268571
FBgn0011281	Obp83a	chr3R	-0.0198818	0.880486	0.936884
FBgn0040679	CG11373	chr3R	-0.401822	0.0276643	0.0666474
FBgn0037391	CG2017	chr3R	-0.125046	0.0352674	0.0815054
FBgn0029088	disp	chr3R	0.093908	0.20338	0.333696
FBgn0037383	Sec20	chr3R	0.150181	0.0208009	0.0525713
FBgn0037382	Hpr1	chr3R	0.305708	1.47e-05	8.81e-05
FBgn0037378	PSMG1	chr3R	-0.0752216	0.187306	0.313696
FBgn0037376	Hat1	chr3R	-0.111147	0.0414883	0.0934442
FBgn0037372	CG2091	chr3R	0.0850758	0.408411	0.560422
FBgn0037329	POLDIP2	chr3R	-0.254984	3.15e-05	0.000173521
FBgn0011715	Snr1	chr3R	0.0895847	0.267396	0.410412
FBgn0037332	Hcs	chr3R	0.0705089	0.368363	0.520403
FBgn0051550	CG31550	chr3R	0.32492	1.6e-07	1.42e-06
FBgn0010051	Itpr	chr3R	-0.109166	0.0852116	0.168422
FBgn0037338	Snm1	chr3R	0.236025	0.0383329	0.0874368
FBgn0037341	CG12746	chr3R	-0.296204	0.000944368	0.00357397
FBgn0041191	Rheb	chr3R	-0.0029316	0.965976	0.994347
FBgn0037347	SecS	chr3R	0.0857839	0.223437	0.358718
FBgn0019637	Atu	chr3R	0.262976	0.0018219	0.00637706
FBgn0037351	RpL13A	chr3R	0.0685288	0.295273	0.442704
FBgn0037359	MED27	chr3R	0.0712799	0.146973	0.260476
FBgn0046222	Wdr33	chr3R	-0.0527601	0.428194	0.579918
FBgn0037363	Atg17	chr3R	0.192337	0.00308057	0.0101419
FBgn0037368	CG1239	chr3R	0.0158874	0.880681	0.936884
FBgn0037370	CG1236	chr3R	-0.0747358	0.298287	0.44602
FBgn0027497	Madm	chr3R	0.069277	0.252121	0.392991
FBgn0037371	Sym	chr3R	0.348957	9.25e-08	8.6e-07
FBgn0037369	CG2100	chr3R	0.0522567	0.355254	0.507254
FBgn0004878	cas	chr3R	0.459337	0.0470054	0.103968
FBgn0037364	Rab23	chr3R	-0.42839	0.00309608	0.0101867
FBgn0010772	Xe7	chr3R	0.346371	1.51e-07	1.35e-06
FBgn0037360	CG2182	chr3R	0.4483	1.5e-13	3.2e-12
FBgn0037358	elm	chr3R	-0.250738	0.00012164	0.000578488
FBgn0027951	MTA1-like	chr3R	0.271578	0.00014218	0.000664413
FBgn0044823	Spec2	chr3R	-0.128383	0.0779906	0.156888
FBgn0037350	Dph4	chr3R	0.162941	0.206101	0.337096
FBgn0017550	Rga	chr3R	0.32438	7.84e-07	6.17e-06
FBgn0037344	CG2926	chr3R	0.415383	1.3e-06	9.74e-06
FBgn0037340	CG14671	chr3R	0.120908	0.350498	0.50269
FBgn0037339	Pi4KIIalpha	chr3R	-0.222844	0.000257887	0.00113072
FBgn0037336	CG2519	chr3R	0.157908	0.00419176	0.0132417
FBgn0010399	Nmdar1	chr3R	-0.190472	0.0998227	0.191292
FBgn0051547	NKCC	chr3R	-0.559243	2.29e-06	1.62e-05
FBgn0025825	HDAC3	chr3R	0
FBgn0037330	mRpL44	chr3R	0.30774	0.00105577	0.00395368
FBgn0037328	RpL35A	chr3R	0.0878436	0.201713	0.331737
FBgn0037327	PEK	chr3R	0.244885	0.000127526	0.000603278
FBgn0037295	dpr16	chr3R	-0.388967	2.03e-07	1.77e-06
FBgn0037297	CG1116	chr3R	-0.17132	0.0105667	0.0293909
FBgn0037299	Vps37B	chr3R	-0.0663229	0.436265	0.587671
FBgn0037301	Mms19	chr3R	0.235675	2.16e-05	0.000123877
FBgn0037304	CG1113	chr3R	0.692648	0.00480233	0.0149235
FBgn0037310	Tim17b1	chr3R	-0.0554978	0.406841	0.558727
FBgn0051542	CG31542	chr3R	0
FBgn0003275	RpII18	chr3R	-0.125546	0.0321134	0.0755263
FBgn0037324	Orco	chr3R	0.77733	0.00107341	0.00400963
FBgn0037323	CG2663	chr3R	0.0736167	0.634691	0.757427
FBgn0037322	Or83a	chr3R	-0.02033	0.880848	0.936884
FBgn0001311	kkv	chr3R	0.620877	2.29e-11	3.7e-10
FBgn0037315	Cerk	chr3R	0.29091	8.42e-06	5.3e-05
FBgn0037312	CG11999	chr3R	0.123241	0.123958	0.227297
FBgn0037307	Tim17a2	chr3R	-0.257558	3.24e-05	0.000177552
FBgn0037305	CG12173	chr3R	-0.0248203	0.75875	0.850606
FBgn0260462	CtsF	chr3R	0.190069	0.000779948	0.00301977
FBgn0053293	CG33293	chr3R	-0.167308	0.00505356	0.015593
FBgn0040208	Kat60	chr3R	0.016514	0.793668	0.877246
FBgn0037298	Sccpdh1	chr3R	0.19052	0.000657216	0.00260207
FBgn0037296	Prosbeta2R2	chr3R	-0.0700331	0.290765	0.437413
FBgn0004913	Gnf1	chr3R	0.387036	2e-10	2.82e-09
FBgn0037290	CG1124	chr3R	-0.395834	0.0231233	0.0573705
FBgn0040684	CG12589	chr3R	-0.95421	5.9500000000000004e-27	4.82e-25
FBgn0037292	plh	chr3R	-0.24393	0.172824	0.295249
FBgn0037291	CG14662	chr3R	-1.07449	1.52e-19	6.41e-18
FBgn0037288	CG14661	chr3R	-0.194086	0.250726	0.391308
FBgn0004436	Ubc6	chr3R	-0.11378	0.0221549	0.0553513
FBgn0020280	laf	chr3R	-0.315294	6.44e-06	4.15e-05
FBgn0037262	MED31	chr3R	0.207356	0.000509194	0.00206957
FBgn0037263	slx1	chr3R	-0.121146	0.433557	0.584921
FBgn0022981	rpk	chr3R	0.143802	0.040772	0.0921459
FBgn0037265	spartin	chr3R	0.0349178	0.768151	0.858102
FBgn0010750	atms	chr3R	0.26709	2.84e-05	0.000158371
FBgn0037279	CG1129	chr3R	0.360211	8.57e-08	8e-07
FBgn0037280	BBS5	chr3R	0.0185639	0.898075	0.944657
FBgn0037282	CG14657	chr3R	0.277481	7.58e-06	4.83e-05
FBgn0026417	Hus1-like	chr3R	-0.186796	0.147459	0.261073
FBgn0037276	CG17387	chr3R	-0.0182411	0.80044	0.882131
FBgn0037275	CG14655	chr3R	-0.231465	0.0762577	0.154007
FBgn0027570	Nep2	chr3R	0.0601748	0.581833	0.713766
FBgn0040466	Dlip2	chr3R	-0.101663	0.318654	0.468938
FBgn0037261	CG9775	chr3R	0.117143	0.1157	0.215279
FBgn0027930	MP1	chr3R	0.698817	1.95e-11	3.17e-10
FBgn0037232	Suv3	chr3R	0.498087	6.25e-12	1.1e-10
FBgn0037235	CG1103	chr3R	0.0646381	0.262664	0.405309
FBgn0037238	CG1090	chr3R	-0.567475	0.00144972	0.00521938
FBgn0037239	Sfxn1-3	chr3R	-0.266918	7.31e-05	0.000368781
FBgn0037240	Cont	chr3R	-0.139564	0.00186519	0.00651302
FBgn0003882	tub	chr3R	0.389021	1.58e-05	9.4e-05
FBgn0037241	CG14646	chr3R	0.0986037	0.231372	0.368303
FBgn0037244	CG14647	chr3R	0.223399	0.0176968	0.0458472
FBgn0037250	CG1074	chr3R	0.276418	0.00174899	0.00615929
FBgn0037252	CG14650	chr3R	0.230408	0.00137543	0.00498084
FBgn0037255	Fip1	chr3R	0.188419	0.0170779	0.0444727
FBgn0037260	Mur82C	chr3R	-0.0224088	0.878639	0.936801
FBgn0051523	CG31523	chr3R	-0.0870274	0.1445	0.257171
FBgn0051522	CG31522	chr3R	0.237069	0.00875627	0.0250591
FBgn0037249	eIF3a	chr3R	0.110197	0.0457047	0.101635
FBgn0037248	srl	chr3R	0.262651	6.5e-05	0.000333082
FBgn0052944	CG32944	chr3R	-0.470524	4.56e-12	8.14e-11
FBgn0037242	CG9855	chr3R	-0.0507768	0.322493	0.473217
FBgn0037236	Skp2	chr3R	-0.0515563	0.546214	0.684772
FBgn0037231	Vps24	chr3R	-0.566989	6.84e-22	3.58e-20
FBgn0037230	Nepl11	chr3R	0.00822444	0.941989	0.976665
FBgn0037213	CG12581	chr3R	0.0857122	0.548068	0.6865
FBgn0037215	beta-Man	chr3R	-0.195924	0.0317711	0.0749499
FBgn0037218	aux	chr3R	-0.167094	0.00134845	0.00489522
FBgn0010225	Gel	chr3R	-0.321817	0.000123699	0.000586899
FBgn0037224	TwdlF	chr3R	-0.0592965	0.700174	0.806284
FBgn0037227	TwdlV	chr3R	-0.651829	0.00263683	0.00886814
FBgn0041621	Or82a	chr3R	-0.088325	0.507607	0.650838
FBgn0037228	CG1092	chr3R	-0.100089	0.287696	0.434027
FBgn0037229	CG9766	chr3R	0.277324	0.0044757	0.0140356
FBgn0037225	TwdlG	chr3R	0.991544	2.64e-05	0.000148575
FBgn0037217	CG14636	chr3R	-0.19099	0.13494	0.243372
FBgn0031670	SelT	chr2L	-0.33076	1.8e-11	2.96e-10
FBgn0000299	Col4a1	chr2L	-0.547369	0.0031035	0.010207
FBgn0260470	SP555	chr2L	0
FBgn0031676	senju	chr2L	0.0446566	0.54751	0.686069
FBgn0031683	CG4230	chr2L	-0.104429	0.154619	0.271366
FBgn0031684	ND-13A	chr2L	-0.368854	1.57e-08	1.64e-07
FBgn0031681	Pgant5	chr2L	0.0444438	0.437285	0.588523
FBgn0028694	Rpn11	chr2L	0.0780334	0.0622113	0.130731
FBgn0022023	eIF3h	chr2L	0.185245	0.000698172	0.00274
FBgn0031675	CG9121	chr2L	0.0268731	0.741138	0.836153
FBgn0031673	CG31650	chr2L	0.111855	0.0542077	0.116914
FBgn0016075	vkg	chr2L	-0.390817	0.0236429	0.0584887
FBgn0031668	CG31917	chr2L	0
FBgn0053113	Rtnl1	chr2L	0.0162812	0.714476	0.816703
FBgn0031693	Cyp4ac1	chr2L	-0.631212	2.05e-08	2.1e-07
FBgn0031694	Cyp4ac2	chr2L	-0.172073	0.289159	0.435684
FBgn0031695	Cyp4ac3	chr2L	-0.205319	0.0880399	0.172758
FBgn0031696	Bub1	chr2L	0.212521	0.000480742	0.00196564
FBgn0016076	vri	chr2L	-0.234518	0.0167203	0.043619
FBgn0015031	cype	chr2L	-0.13201	0.405911	0.558019
FBgn0031701	TotM	chr2L	-0.168195	0.314115	0.464048
FBgn0016920	nompC	chr2L	0.468575	0.00832895	0.0240384
FBgn0016660	H15	chr2L	-0.0873077	0.527812	0.668452
FBgn0031703	Acsf2	chr2L	-0.398977	2.91e-06	2.02e-05
FBgn0031702	fusl	chr2L	-0.556136	0.00109216	0.00407117
FBgn0031700	CG14022	chr2L	-1.9717	4.24e-14	9.76e-13
FBgn0031698	Ncoa6	chr2L	0.112999	0.17326	0.295868
FBgn0031697	CG14024	chr2L	1.17199	0.00252274	0.00852765
FBgn0000228	Bsg25D	chr2L	-0.0881949	0.378393	0.529645
FBgn0003716	tkv	chr2L	-0.0188313	0.745458	0.839602
FBgn0000318	cl	chr2L	-0.141838	0.0026014	0.008763
FBgn0051989	Cap-D3	chr2L	0.457708	1.32e-05	7.99e-05
FBgn0051915	CG31915	chr2L	0.175484	0.112373	0.210268
FBgn0002525	Lam	chr2L	-0.159646	0.0097607	0.0275397
FBgn0031717	Oscillin	chr2L	-0.279685	1.97e-05	0.000114732
FBgn0031721	CG14017	chr2L	-0.386563	9.7e-07	7.51e-06
FBgn0004620	GluRIIA	chr2L	-0.105049	0.381378	0.5327
FBgn0031728	Hsp60C	chr2L	-0.455673	1.79e-10	2.53e-09
FBgn0051646	DIP-theta	chr2L	1.47507	8.14e-13	1.6e-11
FBgn0031725	DIP-eta	chr2L	-0.888065	1.62e-06	1.19e-05
FBgn0031723	CG7251	chr2L	-0.211638	0.00270754	0.00907883
FBgn0031722	CG14011	chr2L	-0.17165	0.00352194	0.0114178
FBgn0031720	CG14013	chr2L	-0.17709	0.00786314	0.0228578
FBgn0014189	Hel25E	chr2L	0.168674	0.0275039	0.0663699
FBgn0031716	CG14015	chr2L	0.0513327	0.731437	0.829424
FBgn0031715	tomb	chr2L	0.40336	1.68e-05	9.95e-05
FBgn0031710	Vps52	chr2L	-0.0363416	0.655695	0.774724
FBgn0031708	CG7382	chr2L	0.136595	0.0262646	0.0638669
FBgn0031730	CG7236	chr2L	0.750156	5.44e-08	5.2e-07
FBgn0024191	sip1	chr2L	0.134476	0.0488828	0.107589
FBgn0031736	CG11030	chr2L	0.621821	2.28e-19	9.48e-18
FBgn0031740	CG7239	chr2L	0.808648	2.13e-11	3.45e-10
FBgn0031741	CG11034	chr2L	-0.22094	0.0738712	0.150213
FBgn0031746	CG9029	chr2L	-0.0306745	0.803512	0.884186
FBgn0043362	bchs	chr2L	-0.0957572	0.231973	0.369042
FBgn0015381	dsf	chr2L	-0.187475	0.204264	0.334702
FBgn0001128	Gpdh1	chr2L	-0.487581	9.34e-11	1.37e-09
FBgn0031752	CG9044	chr2L	0.208823	0.00046582	0.00191239
FBgn0031753	CG13999	chr2L	0.223563	0.0184617	0.0475387
FBgn0031751	CG9016	chr2L	-0.349176	4.45e-08	4.31e-07
FBgn0031747	CG9021	chr2L	1.32822	5.62e-05	0.000292373
FBgn0002855	Acp26Aa	chr2L	0.0711116	0.602662	0.730111
FBgn0002856	Acp26Ab	chr2L	0.12975	0.380388	0.531838
FBgn0031745	rau	chr2L	0.080314	0.404	0.556359
FBgn0051644	CG31644	chr2L	-0.539041	1.86e-07	1.63e-06
FBgn0031739	CG14005	chr2L	0.137813	0.180215	0.304616
FBgn0031738	CG9171	chr2L	-0.0849495	0.238978	0.377535
FBgn0031737	obst-E	chr2L	0.268509	0.10724	0.202687
FBgn0031734	CG11147	chr2L	0.70795	2.21e-05	0.000126612
FBgn0031732	CG11149	chr2L	0.190857	0.246814	0.386736
FBgn0031731	CG14007	chr2L	-0.15652	0.33855	0.490043
FBgn0031758	Ucp4B	chr2L	-0.285891	0.000952625	0.00360268
FBgn0001942	eIF4A	chr2L	-0.179252	2.35e-06	1.66e-05
FBgn0001941	ifc	chr2L	0.319178	2.14e-09	2.56e-08
FBgn0031760	Tsp26A	chr2L	-0.10554	0.182054	0.30692
FBgn0031763	CG13996	chr2L	-0.233738	0.166311	0.286582
FBgn0051643	CG31643	chr2L	-0.0423734	0.634957	0.757607
FBgn0031768	IPIP	chr2L	-0.0333335	0.640149	0.761715
FBgn0031769	CG9135	chr2L	-0.100479	0.242111	0.381295
FBgn0031770	CG13995	chr2L	-0.040419	0.789805	0.874475
FBgn0031772	CG13994	chr2L	-0.0957377	0.0959734	0.185437
FBgn0031774	CG9147	chr2L	-0.0578103	0.355457	0.507499
FBgn0031776	Pfdn1	chr2L	0.104422	0.220848	0.355731
FBgn0051642	CG31642	chr2L	0.14308	0.0253767	0.0620353
FBgn0031784	CG9222	chr2L	-0.244928	0.000788962	0.00305174
FBgn0040950	Muc26B	chr2L	-0.357207	0.0655259	0.136416
FBgn0031786	CG13989	chr2L	-0.120727	0.0123078	0.0336203
FBgn0051639	CG31639	chr2L	-0.0956774	0.281056	0.426344
FBgn0031782	WDR79	chr2L	0.338313	6.5e-05	0.000332866
FBgn0031779	CG9175	chr2L	0.29725	0.000104168	0.000504843
FBgn0031777	CG9154	chr2L	0.165279	0.117819	0.218482
FBgn0031775	CG9150	chr2L	0.277308	0.119571	0.220817
FBgn0031773	Fbw5	chr2L	-0.381069	2.64e-08	2.66e-07
FBgn0031771	ND-51	chr2L	0.0443806	0.550288	0.688159
FBgn0029161	slmo	chr2L	0.0750505	0.624248	0.749098
FBgn0000052	Pfas	chr2L	-0.624441	9.53e-25	6.37e-23
FBgn0025742	mtm	chr2L	0.0539226	0.421819	0.573739
FBgn0031764	CG9107	chr2L	0.191018	0.0280199	0.067313
FBgn0001170	H2.0	chr2L	-0.314033	0.0890764	0.174445
FBgn0001089	Gal	chr2L	0.137456	0.055954	0.120023
FBgn0031759	Kdm5	chr2L	0.209717	0.00510879	0.0157423
FBgn0000308	chic	chr2L	-0.0984769	0.0566492	0.121223
FBgn0031756	CG13992	chr2L	0.474521	0.00847403	0.0244005
FBgn0026755	Ugt37B1	chr2L	-0.329499	0.0818488	0.163212
FBgn0015623	Cpr	chr2L	-0.150747	0.0269385	0.0652107
FBgn0031803	ppk14	chr2L	0.140863	0.332992	0.484558
FBgn0043854	slam	chr2L	0.236383	0.12799	0.233607
FBgn0031811	CG13982	chr2L	0.0328559	0.829134	0.903623
FBgn0031815	frj	chr2L	-0.604589	3.2e-16	9.55e-15
FBgn0031820	Daxx	chr2L	0.12792	0.0666267	0.138208
FBgn0051638	CG31638	chr2L	0.27968	0.00157948	0.00562748
FBgn0031824	CG9547	chr2L	0.17049	0.224633	0.360209
FBgn0031822	Phf5a	chr2L	0.00341216	0.976881	1
FBgn0031818	CG9536	chr2L	0.166819	0.00544154	0.0166436
FBgn0031817	HemK1	chr2L	0.0234905	0.676395	0.791974
FBgn0031816	Rchy1	chr2L	-0.0735052	0.63104	0.754609
FBgn0031814	retm	chr2L	-0.087184	0.201144	0.331214
FBgn0011722	Tig	chr2L	-0.731597	3.4e-06	2.32e-05
FBgn0031804	CG9500	chr2L	0.267896	0.013276	0.0358938
FBgn0031801	CG9498	chr2L	0.172424	0.276834	0.421645
FBgn0031800	CG9497	chr2L	-0.125265	0.435049	0.586394
FBgn0031799	Pez	chr2L	-0.154348	0.0737961	0.150106
FBgn0031792	CG13983	chr2L	-0.0979247	0.477303	0.625789
FBgn0031826	CG9550	chr2L	-0.490485	6.49e-08	6.15e-07
FBgn0051637	CG31637	chr2L	0.223113	0.0276166	0.0665786
FBgn0031830	COX5B	chr2L	-0.0234434	0.736481	0.833115
FBgn0031831	COX5BL	chr2L	-0.274413	1.57e-05	9.35e-05
FBgn0031836	CG11050	chr2L	-0.118197	0.222137	0.357235
FBgn0028467	Ube4A	chr2L	0.252379	7.31e-05	0.000368781
FBgn0000392	cup	chr2L	0
FBgn0031851	Aatf	chr2L	0.252217	0.00307735	0.0101355
FBgn0046704	Liprin-alpha	chr2L	0.246302	0.000401976	0.0016811
FBgn0031853	TTLL3B	chr2L	-0.119755	0.113593	0.212183
FBgn0031855	meng	chr2L	-0.155645	0.322395	0.473159
FBgn0051910	CG31910	chr2L	-0.237476	0.00237836	0.0081014
FBgn0031854	TTLL3A	chr2L	-1.52208	1.41e-05	8.52e-05
FBgn0025777	homer	chr2L	0.104571	0.0286713	0.0686532
FBgn0025595	AkhR	chr2L	1.7385	1.67e-31	1.8800000000000002e-29
FBgn0031850	Tsp	chr2L	0.0324514	0.637269	0.759381
FBgn0031849	CG11327	chr2L	-0.150099	0.00690612	0.0204032
FBgn0028703	Nhe3	chr2L	0.36808	3.19e-09	3.7e-08
FBgn0000351	cort	chr2L	1.24291	2.1e-06	1.5e-05
FBgn0031844	CG13771	chr2L	0.277888	0.00148453	0.00532922
FBgn0051636	CG31636	chr2L	-0.112592	0.419438	0.571468
FBgn0051633	CG31633	chr2L	0.0863499	0.155234	0.272135
FBgn0051635	CG31635	chr2L	0.165516	0.0132249	0.0357893
FBgn0051634	Oatp26F	chr2L	1.76143	2.34e-05	0.000132959
FBgn0031837	DIP-iota	chr2L	-0.346516	0.0906252	0.176798
FBgn0031832	CG9596	chr2L	0.236246	0.0551996	0.118768
FBgn0031829	IFT52	chr2L	0.103438	0.363169	0.515089
FBgn0031858	CG17378	chr2L	0.241773	0.000166513	0.000764169
FBgn0031860	Daao2	chr2L	-0.140747	0.368861	0.520968
FBgn0051632	sens-2	chr2L	0.43967	0.0125633	0.034237
FBgn0031866	Nlg2	chr2L	-0.370662	0.00336305	0.0109622
FBgn0004838	Hrb27C	chr2L	-0.103733	0.0236888	0.058568
FBgn0020616	SA	chr2L	-0.934637	1.08e-19	4.61e-18
FBgn0031875	CG3430	chr2L	-0.288527	0.0338124	0.0787866
FBgn0031877	Hmgcl	chr2L	0.31341	0.0493681	0.108376
FBgn0031879	uif	chr2L	0.838986	9.39e-11	1.38e-09
FBgn0016978	snRNP-U1-70K	chr2L	0.164257	0.00739501	0.0216375
FBgn0031878	sip2	chr2L	-0.283183	3.36e-06	2.3e-05
FBgn0031874	CG13775	chr2L	0.0285298	0.849623	0.917702
FBgn0031873	Gas41	chr2L	0.144331	0.17054	0.292277
FBgn0031872	ihog	chr2L	0.172384	0.129631	0.235908
FBgn0031871	Fgop2	chr2L	-0.209427	0.0009067	0.00345575
FBgn0031869	CG18304	chr2L	-0.639447	1.94e-13	4.09e-12
FBgn0028554	x16	chr2L	0.00661565	0.934398	0.971376
FBgn0026196	nop5	chr2L	0.243677	0.000869663	0.00332796
FBgn0011737	Wee1	chr2L	0.224064	0.000300281	0.00129373
FBgn0042092	CG13773	chr2L	0.151519	0.114016	0.21273
FBgn0031865	Nha1	chr2L	0.0305449	0.770066	0.859527
FBgn0031861	CG17375	chr2L	-0.0287687	0.681257	0.795367
FBgn0042189	CG17376	chr2L	-0.447497	2.18e-05	0.000125232
FBgn0015776	nrv1	chr2L	-0.395999	3.91e-06	2.65e-05
FBgn0031857	LUBEL	chr2L	-0.370013	0.00188862	0.00658911
FBgn0003046	Pcp	chr2L	0.265319	0.0990045	0.189973
FBgn0031881	MME1	chr2L	-0.0755893	0.305131	0.454231
FBgn0031885	Mnn1	chr2L	0.0252147	0.712764	0.81544
FBgn0031887	Ugt307A1	chr2L	-0.147598	0.342288	0.494
FBgn0031893	MICU1	chr2L	0.16577	0.0219495	0.054906
FBgn0051909	CG31909	chr2L	-0.419574	8.16e-09	8.93e-08
FBgn0031900	CG13786	chr2L	-0.83356	2.21e-05	0.000126564
FBgn0031897	CG13784	chr2L	0.425265	1.38e-10	1.98e-09
FBgn0031896	CG4502	chr2L	0.104123	0.0175048	0.0454375
FBgn0031895	CG4497	chr2L	-0.293556	2.35e-05	0.000133755
FBgn0031894	CG4496	chr2L	0.329598	0.0350438	0.0810805
FBgn0031888	Pvf2	chr2L	-0.289689	0.0105234	0.029312
FBgn0031886	Nuf2	chr2L	-0.260678	0.000775232	0.00300584
FBgn0051907	Mst27D	chr2L	0.0997626	0.0485511	0.106932
FBgn0031882	Rab30	chr2L	-0.196145	0.000751462	0.00292988
FBgn0051908	CG31908	chr2L	-0.193213	0.000113495	0.000545385
FBgn0031902	Wnt6	chr2L	0.0963483	0.44763	0.598995
FBgn0031903	Wnt10	chr2L	0.230781	0.197238	0.326341
FBgn0002938	ninaC	chr2L	-0.534141	2.01e-05	0.000116299
FBgn0031905	gudu	chr2L	-0.217665	0.000311257	0.00133495
FBgn0031907	CG5171	chr2L	0.388499	0.00433008	0.0136214
FBgn0031908	CG5177	chr2L	-1.0704	9.17e-10	1.17e-08
FBgn0028387	chm	chr2L	0.331079	1.11e-06	8.47e-06
FBgn0031914	CG5973	chr2L	1.29257	1.57e-20	7.13e-19
FBgn0031918	CG6055	chr2L	-2.58641	3.11e-49	1.0699999999999999e-46
FBgn0031920	CG6441	chr2L	-0.235172	0.00187816	0.00655404
FBgn0045495	Gr28b	chr2L	-0.259001	0.152296	0.268135
FBgn0041247	Gr28a	chr2L	-1.6199	6.61e-15	1.69e-13
FBgn0025697	santa-maria	chr2L	0.441791	1.78e-05	0.000104296
FBgn0031913	CG5958	chr2L	-0.167028	0.0877577	0.172409
FBgn0031909	CG5181	chr2L	-0.214665	0.00478777	0.014884
FBgn0031906	CG5160	chr2L	0.558324	0.000334046	0.00142435
FBgn0031904	CG5149	chr2L	0.0132627	0.891396	0.940701
FBgn0083141	Spn28B	chr2L	0.094511	0.543547	0.682409
FBgn0031925	Cyp4d21	chr2L	2.93726	1.13e-06	8.62e-06
FBgn0031926	CG6739	chr2L	-0.133919	0.349353	0.501626
FBgn0040299	Myo28B1	chr2L	1.27806	4.41e-11	6.82e-10
FBgn0041181	Tep3	chr2L	0.989253	2.81e-15	7.64e-14
FBgn0031941	ATPsynGL	chr2L	-0.0979086	0.2928	0.439773
FBgn0003961	Uro	chr2L	-0.030042	0.843936	0.913763
FBgn0031946	CG7164	chr2L	-0.32911	2.11e-06	1.51e-05
FBgn0031947	CG7154	chr2L	0.786907	8.76e-35	1.27e-32
FBgn0031951	r2d2	chr2L	-0.108846	0.131425	0.238607
FBgn0031952	cdc14	chr2L	0.0651434	0.377769	0.529093
FBgn0031950	Herp	chr2L	-0.212553	0.000165498	0.000759944
FBgn0031948	CG7149	chr2L	0.0415549	0.67161	0.788214
FBgn0031942	CG7203	chr2L	0.426125	0.0349373	0.0809049
FBgn0031940	CG7214	chr2L	-0.500483	0.0373799	0.0855656
FBgn0014454	Acp1	chr2L	-0.206585	0.219779	0.354364
FBgn0031939	CG13796	chr2L	-0.277156	0.037774	0.0863452
FBgn0031937	CG13795	chr2L	-0.265127	0.141367	0.252562
FBgn0031936	CG13794	chr2L	-0.117345	0.461649	0.612417
FBgn0031935	CG13793	chr2L	0.598006	1.13e-05	6.93e-05
FBgn0053296	CG33296	chr2L	0.0386428	0.799802	0.881669
FBgn0041182	Tep2	chr2L	-0.0400841	0.608001	0.735017
FBgn0031929	CG18585	chr2L	0.112324	0.431414	0.582811
FBgn0027515	CG7115	chr2L	0.442283	6.74e-13	1.35e-11
FBgn0004177	mts	chr2L	0.0254354	0.573227	0.706812
FBgn0031968	CG7231	chr2L	-0.151743	0.199854	0.329689
FBgn0031975	Tg	chr2L	0.438751	0.00626902	0.0188176
FBgn0031977	baf	chr2L	-0.116505	0.457552	0.608397
FBgn0044323	Cka	chr2L	-0.079312	0.186642	0.312873
FBgn0031979	CCDC53	chr2L	-0.256506	0.00659154	0.0196394
FBgn0031981	Megf8	chr2L	0.268732	0.000164435	0.000755487
FBgn0010287	Trf	chr2L	-0.167886	0.0181258	0.0468082
FBgn0011230	poe	chr2L	0.169769	0.153202	0.269319
FBgn0031980	RpL36A	chr2L	0.252174	0.0714373	0.146305
FBgn0031976	CG7367	chr2L	0.114432	0.470818	0.621004
FBgn0031974	CG12560	chr2L	-0.328691	0.0212568	0.053502
FBgn0031973	Spn28Dc	chr2L	0.185777	0.224399	0.359888
FBgn0031972	Wwox	chr2L	0.654517	2.09e-10	2.94e-09
FBgn0031970	CG7227	chr2L	-0.189565	0.215203	0.348763
FBgn0031969	pes	chr2L	0.0626822	0.484235	0.631366
FBgn0053121	Spn28Db	chr2L	0.110339	0.486553	0.633465
FBgn0051902	Spn28Da	chr2L	0.143532	0.377977	0.529292
FBgn0031961	CG7102	chr2L	0.0674952	0.662709	0.781065
FBgn0031959	spz3	chr2L	-0.499587	0.0208712	0.0526994
FBgn0045038	Proc	chr2L	-0.064654	0.675293	0.791138
FBgn0031957	TwdlE	chr2L	0.221669	0.168921	0.290087
FBgn0031955	CG14535	chr2L	-0.631479	3e-05	0.000165791
FBgn0020618	Rack1	chr2L	0.133614	0.0326074	0.0764871
FBgn0031986	CG8673	chr2L	0.0144741	0.809154	0.888879
FBgn0031988	CG8668	chr2L	0.1866	0.00558582	0.0170203
FBgn0051606	CG31606	chr2L	-0.292368	0.117056	0.217416
FBgn0031996	CG8460	chr2L	0.228081	0.00667569	0.0198461
FBgn0031997	PGAP5	chr2L	-0.467629	1.01e-16	3.21e-15
FBgn0031999	CG8419	chr2L	-0.122448	0.338797	0.490137
FBgn0015299	Ssb-c31a	chr2L	0.251517	0.00411073	0.0130126
FBgn0032002	CG8353	chr2L	-0.269152	0.0312058	0.0738766
FBgn0032003	CG8349	chr2L	-0.496063	3.48e-10	4.74e-09
FBgn0032008	CG14277	chr2L	1.06926	0.00210386	0.00725063
FBgn0032013	Scgalpha	chr2L	0.870699	0.000177659	0.000808645
FBgn0032016	Mettl14	chr2L	0.0147825	0.883162	0.937212
FBgn0032018	CG7806	chr2L	0.233148	0.000324419	0.00138698
FBgn0032020	strat	chr2L	0.0689472	0.428529	0.580225
FBgn0032022	CG14275	chr2L	-2.13054	1.98e-06	1.42e-05
FBgn0032024	CG14273	chr2L	0.0340469	0.810889	0.889996
FBgn0032025	CG7778	chr2L	0.0217031	0.883489	0.937265
FBgn0051901	Mur29B	chr2L	-0.0988489	0.474471	0.623679
FBgn0032026	CG7627	chr2L	0.00473872	0.960243	0.990216
FBgn0032021	CG7781	chr2L	0.257779	0.0858295	0.16941
FBgn0032015	Ostgamma	chr2L	0.143407	0.0139346	0.0373677
FBgn0003502	Btk29A	chr2L	-0.530894	1.17e-12	2.27e-11
FBgn0032010	CG8086	chr2L	-0.22813	6.72e-05	0.000342747
FBgn0028987	Spn28F	chr2L	0.122555	0.417811	0.569846
FBgn0032006	Pvr	chr2L	-0.344112	2.92e-09	3.4e-08
FBgn0032005	Snx6	chr2L	-0.0529576	0.263724	0.406399
FBgn0032004	CG8292	chr2L	-0.211665	0.00520837	0.0160094
FBgn0003607	Su(var)205	chr2L	0.377979	4.13e-11	6.41e-10
FBgn0031998	SLC5A11	chr2L	-0.286195	0.00271023	0.00908407
FBgn0031992	Acbp1	chr2L	0.0201906	0.791291	0.8754
FBgn0031990	PAPLA1	chr2L	-0.0276227	0.657607	0.776554
FBgn0031987	CG12375	chr2L	0.299423	0.000197942	0.000891152
FBgn0031985	mon2	chr2L	-0.0351877	0.469513	0.620094
FBgn0032029	CG17292	chr2L	-0.0696675	0.453534	0.604788
FBgn0032032	CG17294	chr2L	-0.129495	0.270031	0.413394
FBgn0032034	Rcd4	chr2L	0.215604	0.0557905	0.119752
FBgn0032036	CG13384	chr2L	-0.249387	0.00527024	0.0161872
FBgn0032040	CG13386	chr2L	0.237293	0.146953	0.260476
FBgn0020497	emb	chr2L	0.385002	2.44e-12	4.54e-11
FBgn0027932	Akap200	chr2L	-0.215505	9.69e-05	0.000473951
FBgn0053194	CheA29a	chr2L	0.0292211	0.8444	0.913898
FBgn0032047	CG13088	chr2L	-0.224659	0.000438128	0.00181255
FBgn0032052	PIG-U	chr2L	0.301542	1.15e-05	7.09e-05
FBgn0032054	Uba4	chr2L	0.245397	7.8e-05	0.000390432
FBgn0032055	Sgp	chr2L	-1.09631	5.38e-07	4.35e-06
FBgn0016122	Acer	chr2L	-0.154404	0.0374394	0.0856775
FBgn0028394	CG17834	chr2L	-0.241298	0.00759139	0.0221517
FBgn0011259	Sema1a	chr2L	0.210166	0.0235872	0.0583867
FBgn0032051	CG13097	chr2L	0.147507	0.0407638	0.0921459
FBgn0032050	CG13096	chr2L	0.419516	1.09e-09	1.37e-08
FBgn0032048	Dh31	chr2L	0.466465	0.0292143	0.069756
FBgn0026718	Agpat2	chr2L	-0.144503	0.0111196	0.0307761
FBgn0027490	D12	chr2L	0.000228513	0.997936	1
FBgn0001137	grk	chr2L	-0.193537	0.194064	0.32246
FBgn0032042	CG13398	chr2L	0.00123902	0.990643	1
FBgn0014417	CG13397	chr2L	-0.138898	0.192348	0.320421
FBgn0001084	fy	chr2L	0.120611	0.330786	0.482356
FBgn0040959	Peritrophin-15a	chr2L	-0.0768286	0.546154
FBgn0040958	Peritrophin-15b	chr2L	-0.257553	0.117701	0.218313
FBgn0032033	CG13392	chr2L	0.0854455	0.409315	0.561234
FBgn0032031	CG13390	chr2L	0.112287	0.3108	0.460522
FBgn0001114	Glt	chr2L	-0.773996	1.32e-06	9.88e-06
FBgn0032061	CG9314	chr2L	-0.182649	0.00327258	0.0107019
FBgn0032069	LManVI	chr2L	0.0293019	0.810486	0.889877
FBgn0032068	LManV	chr2L	-0.403771	0.0532484	0.115107
FBgn0032067	LManIV	chr2L	0.106145	0.454232	0.605517
FBgn0032066	LManIII	chr2L	-0.150516	0.315428	0.465477
FBgn0003209	raw	chr2L	0.185079	0.0106693	0.0296416
FBgn0004914	Hnf4	chr2L	-0.0635714	0.480169	0.628275
FBgn0032058	CG9289	chr2L	0.0511037	0.739374	0.834864
FBgn0032057	CG9287	chr2L	-0.0304085	0.841146	0.911538
FBgn0032074	Tsp29Fa	chr2L	1.7325	0.000160609	0.000739389
FBgn0032075	Tsp29Fb	chr2L	-0.00195407	0.988046	1
FBgn0052985	CG32985	chr2L	0.116635	0.454481	0.60563
FBgn0052984	CG32984	chr2L	0.414974	0.0356006	0.0822165
FBgn0032082	CG18088	chr2L	-0.0550031	0.720749	0.82148
FBgn0040963	CG18662	chr2L	-0.350539	1.61e-08	1.68e-07
FBgn0032085	CG9555	chr2L	-1.14703	1.09e-06	8.33e-06
FBgn0032086	CG17906	chr2L	-0.0537465	0.726067	0.825505
FBgn0040964	CG18661	chr2L	-0.0795841	0.424333	0.576043
FBgn0032087	CG9568	chr2L	-0.1576	0.320338	0.470826
FBgn0032088	CG13102	chr2L	0.131905	0.379877	0.531262
FBgn0032094	CG12439	chr2L	-1.40203	4.69e-38	8.31e-36
FBgn0032095	Toll-4	chr2L	0.777567	8.94e-05	0.000441197
FBgn0051609	CG31609	chr2L	-0.232625	0.020719	0.0524219
FBgn0032096	Or30a	chr2L	0.0603493	0.694815	0.802955
FBgn0052982	CG32982	chr2L	0.0247446	0.814129	0.892641
FBgn0032100	CG13108	chr2L	0.0991287	0.521417	0.663008
FBgn0032101	CG9586	chr2L	0.0243341	0.690162	0.800825
FBgn0051708	DIP-zeta	chr2L	-0.126364	0.266296	0.409486
FBgn0032090	CG9582	chr2L	-0.326215	0.00010397	0.00050421
FBgn0013746	alien	chr2L	0.18549	0.000522995	0.00212012
FBgn0011705	rost	chr2L	-0.781791	6.65e-19	2.64e-17
FBgn0032084	CG13101	chr2L	-0.105713	0.234645	0.372265
FBgn0032083	CG9541	chr2L	-0.658921	1.28e-06	9.58e-06
FBgn0032080	CG9525	chr2L	-1.22386	1.32e-06	9.86e-06
FBgn0032079	CG31886	chr2L	-0.707419	1.88e-07	1.65e-06
FBgn0032078	C1GalTA	chr2L	-0.235879	0.0301828	0.0718239
FBgn0041092	tai	chr2L	0.391446	9.34e-07	7.25e-06
FBgn0032109	CG17005	chr2L	-0.0135705	0.828609	0.903234
FBgn0010314	Cks30A	chr2L	0.548251	7.41e-11	1.1e-09
FBgn0026439	Eaat1	chr2L	-1.06355	6.06e-16	1.77e-14
FBgn0012036	Aldh	chr2L	-0.0767851	0.249113	0.3893
FBgn0032116	Mco1	chr2L	0.914793	0.00652515	0.0194704
FBgn0011232	scat	chr2L	0.0280948	0.698781	0.80535
FBgn0032119	CG3769	chr2L	-0.209182	0.22264	0.357724
FBgn0032115	CG4438	chr2L	0.0180254	0.809717	0.889194
FBgn0032105	borr	chr2L	0.401417	4.34e-08	4.21e-07
FBgn0032104	aust	chr2L	0.098765	0.230967	0.367805
FBgn0002973	numb	chr2L	0.491115	5.76e-15	1.49e-13
FBgn0032123	Oatp30B	chr2L	-0.208771	0.0100297	0.0281589
FBgn0032124	CG17855	chr2L	-0.0715213	0.641327	0.762469
FBgn0032125	Cpr30B	chr2L	-0.0983911	0.475872	0.624655
FBgn0032127	CG13114	chr2L	0	1	1
FBgn0032131	CG3841	chr2L	-0.550179	3.1e-13	6.39e-12
FBgn0019809	gcm2	chr2L	0.0679939	0.630361	0.754132
FBgn0040070	Trx-2	chr2L	0.139185	0.0332092	0.0777066
FBgn0032135	GlcAT-S	chr2L	0.0517327	0.38338	0.534487
FBgn0032136	Apoltp	chr2L	-0.429752	2.96e-06	2.05e-05
FBgn0011207	pelo	chr2L	0.341475	8.19e-07	6.42e-06
FBgn0032138	CG4364	chr2L	0.274821	1.84e-05	0.000107659
FBgn0051710	CG31710	chr2L	-0.409412	0.00354136	0.0114669
FBgn0000273	Pka-C1	chr2L	-0.0934786	0.14698	0.260476
FBgn0032132	CG4382	chr2L	0.391207	0.0689833	0.142109
FBgn0014179	gcm	chr2L	0.137549	0.359461	0.51115
FBgn0051709	CG31709	chr2L	-0.42888	7.25e-10	9.37e-09
FBgn0028479	Mtpalpha	chr2L	0.00306636	0.96403	0.993105
FBgn0032129	jp	chr2L	-0.219098	0.169939	0.291401
FBgn0004868	Gdi	chr2L	-0.0807626	0.139121	0.2492
FBgn0032143	CG4017	chr2L	0.207182	0.22701	0.363008
FBgn0032147	IP3K1	chr2L	-0.212637	0.0781238	0.157086
FBgn0032149	CG4036	chr2L	0.363404	0.000205398	0.000919075
FBgn0032169	CG4709	chr2L	0.228796	0.0843021	0.16705
FBgn0032170	CG4658	chr2L	0.0796806	0.291829	0.438683
FBgn0032172	CG5850	chr2L	-0.224142	0.000148987	0.000692009
FBgn0032171	CG5846	chr2L	0.0452557	0.644546	0.764971
FBgn0032168	CG13126	chr2L	0.366987	0.00425308	0.0134158
FBgn0032150	CG13123	chr2L	-0.129937	0.148947	0.263333
FBgn0011291	Taf11	chr2L	-0.562685	4.08e-07	3.38e-06
FBgn0015035	Cyp4e3	chr2L	0.243547	0.157988	0.275598
FBgn0028704	Nckx30C	chr2L	0.763688	2.07e-06	1.49e-05
FBgn0000180	bib	chr2L	0.31635	0.0128282	0.0348587
FBgn0043456	Ndf	chr2L	0.389847	5.77e-10	7.6e-09
FBgn0011584	Trp1	chr2L	-0.0546695	0.281453	0.426826
FBgn0027600	obst-B	chr2L	-0.13932	0.370743	0.522475
FBgn0053302	Cpr31A	chr2L	-0.354692	0.0260059	0.0633046
FBgn0032178	Spn31A	chr2L	-0.200938	0.187928	0.314455
FBgn0032187	CG4839	chr2L	-0.173774	0.106606	0.201725
FBgn0005593	RpL7	chr2L	0.104607	0.0931674	0.181078
FBgn0032194	CG4901	chr2L	0.377647	2.02e-05	0.000117087
FBgn0032195	CG4908	chr2L	-0.0498552	0.690204	0.800825
FBgn0032198	eEF1delta	chr2L	-0.0459661	0.431073	0.582594
FBgn0032197	ova	chr2L	0.220886	0.0167728	0.0437201
FBgn0032196	CG5708	chr2L	0.0671109	0.246629	0.386539
FBgn0024320	Npc1a	chr2L	-0.0592999	0.224007	0.359491
FBgn0032193	CG5727	chr2L	-0.0802366	0.313374	0.463312
FBgn0032192	CG5731	chr2L	0.0851965	0.576906	0.709612
FBgn0032189	Ripalpha	chr2L	0.127318	0.0703871	0.144558
FBgn0028675	Sur	chr2L	0.175989	0.0829064	0.164974
FBgn0051874	Fum4	chr2L	-0.308531	1.09e-05	6.72e-05
FBgn0032175	CG13131	chr2L	-0.177332	0.00461868	0.0144333
FBgn0051755	SoYb	chr2L	0.555908	7.97e-09	8.73e-08
FBgn0051875	CG31875	chr2L	-0.15515	0.0639909	0.133791
FBgn0004419	me31B	chr2L	0.00297672	0.951314	0.983335
FBgn0051717	CG31717	chr2L	0.0370236	0.640988	0.762282
FBgn0010407	Ror	chr2L	2.28512	4.84e-35	7.23e-33
FBgn0032204	CG4953	chr2L	0.129	0.121173	0.223161
FBgn0032205	CG4957	chr2L	0.402423	3.28e-06	2.26e-05
FBgn0032214	CG4968	chr2L	-0.215252	4.32e-05	0.000230764
FBgn0032217	CG4972	chr2L	0.207997	1.75e-05	0.000102768
FBgn0032219	CG4995	chr2L	-0.447388	5.24e-10	6.96e-09
FBgn0032222	CG5037	chr2L	0.200748	0.00195041	0.00677245
FBgn0032223	GATAd	chr2L	0.191718	0.00113661	0.00421348
FBgn0019932	SamDC	chr2L	-0.0824651	0.205845	0.336746
FBgn0051715	CG31715	chr2L	-0.0765414	0.273701	0.417939
FBgn0032224	Sps2	chr2L	-0.954158	9.23e-18	3.27e-16
FBgn0032225	CG5022	chr2L	1.49739	3.91e-11	6.12e-10
FBgn0032229	ClpP	chr2L	-0.18231	0.000307604	0.00132044
FBgn0003087	pim	chr2L	-0.268869	4.59e-05	0.000244345
FBgn0032230	lft	chr2L	1.24014	4.67e-06	3.11e-05
FBgn0032233	dpr19	chr2L	-0.363798	0.017958	0.0464196
FBgn0032234	gny	chr2L	0.0837168	0.391474	0.542305
FBgn0032235	CG5096	chr2L	-0.00988307	0.947417	0.980376
FBgn0032236	mRpS7	chr2L	-0.0304672	0.64099	0.762282
FBgn0051716	Cnot4	chr2L	-0.199431	0.000917219	0.00349007
FBgn0051718	Ir31a	chr2L	-0.0793244	0.609884	0.736521
FBgn0003942	RpS27A	chr2L	0.0818373	0.248852	0.389011
FBgn0025366	Ip259	chr2L	0.210882	0.00295471	0.00978147
FBgn0032243	Klp31E	chr2L	0.314252	0.000638456	0.00253714
FBgn0032244	RfC3	chr2L	0.254126	0.00722205	0.0212045
FBgn0032246	Wdfy2	chr2L	0.275449	1.59e-06	1.17e-05
FBgn0032247	CG5188	chr2L	0.370967	0.00029595	0.00127814
FBgn0004915	TfIIB	chr2L	0.0397721	0.445985	0.59734
FBgn0032250	holn1	chr2L	0.132885	0.0598382	0.126586
FBgn0027052	STUB1	chr2L	-0.124778	0.0717419	0.146686
FBgn0032251	Nse4	chr2L	-0.337018	5.93e-06	3.86e-05
FBgn0032252	loh	chr2L	-0.192678	0.0471566	0.104216
FBgn0027611	LManII	chr2L	-0.329969	1.95e-06	1.4e-05
FBgn0032256	RluA-2	chr2L	1.96516	1.43e-22	7.99e-21
FBgn0026431	Grip75	chr2L	-0.0173936	0.795876	0.879145
FBgn0032258	Cog4	chr2L	0.230065	0.000201343	0.00090369
FBgn0051719	RluA-1	chr2L	0.273946	0.040599	0.0918419
FBgn0032253	LManI	chr2L	-0.248969	0.0281237	0.0675321
FBgn0032249	TBC1D16	chr2L	1.87347	2.4600000000000002e-29	2.42e-27
FBgn0032248	Bug22	chr2L	-0.238999	0.000186626	0.000846114
FBgn0005683	pie	chr2L	0.313737	9.84e-05	0.00048013
FBgn0032242	CG5355	chr2L	-0.083174	0.0840375	0.166567
FBgn0004106	Cdk1	chr2L	0.205799	0.00193992	0.00674185
FBgn0053303	CG33303	chr2L	0.176462	0.00227635	0.00778518
FBgn0027568	Cand1	chr2L	-0.0527534	0.437591	0.588786
FBgn0032228	CG5367	chr2L	-0.26234	0.0949241	0.183837
FBgn0032221	Schip1	chr2L	0.236195	0.0165983	0.0433567
FBgn0011703	RnrL	chr2L	0.175242	0.0904681	0.176577
FBgn0032218	CG5381	chr2L	0.294083	2.75e-05	0.000154143
FBgn0032216	Usp14	chr2L	0.161404	0.000169189	0.000774906
FBgn0027491	Cdk5alpha	chr2L	-0.42955	0.000110188	0.000529967
FBgn0032213	CG5390	chr2L	0.130327	0.112445	0.210379
FBgn0005322	nmd	chr2L	0.282447	2.27e-06	1.61e-05
FBgn0032211	CG13138	chr2L	0.190899	0.241746	0.380832
FBgn0032210	CYLD	chr2L	-0.202906	0.00210088	0.00724499
FBgn0032209	Hand	chr2L	-0.776684	0.000354269	0.00150185
FBgn0032208	Ufd4	chr2L	-0.220991	0.00538889	0.0165014
FBgn0032200	CG5676	chr2L	0.032305	0.652769	0.772121
FBgn0000229	bsk	chr2L	0.19395	0.00285643	0.00950687
FBgn0024248	chico	chr2L	0.465136	4.92e-11	7.56e-10
FBgn0032261	CG6094	chr2L	-0.0219959	0.744421	0.838718
FBgn0010398	Lrr47	chr2L	0.24683	0.0024182	0.00821974
FBgn0032264	Lip4	chr2L	-0.325094	0.00630798	0.0189204
FBgn0032265	CG18301	chr2L	-0.675608	0.00891944	0.0254506
FBgn0032266	CG18302	chr2L	0.00597837	0.968399	0.995951
FBgn0051872	CG31872	chr2L	0.0533181	0.675328	0.791138
FBgn0043825	CG18284	chr2L	0.0276283	0.841286	0.911629
FBgn0051871	CG31871	chr2L	1.37073	9.12e-05	0.000449214
FBgn0040496	CG17104	chr2L	-0.270774	0.000653486	0.00259048
FBgn0032287	CG6415	chr2L	0.182307	0.28006	0.425194
FBgn0032289	CG6431	chr2L	0.48957	0.0395188	0.0897103
FBgn0032290	CG6443	chr2L	0.128448	0.0567306	0.121366
FBgn0032291	CG17118	chr2L	-0.211718	0.000935873	0.00354681
FBgn0032295	CG12299	chr2L	0.510888	1.05e-06	8.05e-06
FBgn0027550	CG6495	chr2L	-0.0535746	0.721944	0.822478
FBgn0015320	Ubc2	chr2L	-0.0932653	0.0303418	0.0721491
FBgn0032297	CG17124	chr2L	0.0269129	0.77933	0.86597
FBgn0032296	CG6729	chr2L	0.212572	0.0143738	0.0383602
FBgn0027868	Nup107	chr2L	0.407486	1.89e-07	1.65e-06
FBgn0032292	EMC3	chr2L	0.0652867	0.2684	0.411521
FBgn0024740	Lip2	chr2L	0.254845	0.0176195	0.0456839
FBgn0023496	Lip1	chr2L	1.50926	2.35e-09	2.79e-08
FBgn0032271	CG7329	chr2L	-0.446545	4.44e-14	1.02e-12
FBgn0032269	w-cup	chr2L	-0.16751	0.0418915	0.0942339
FBgn0032262	CG7384	chr2L	-0.422188	0.00707764	0.0208329
FBgn0032299	CG17127	chr2L	0.129619	0.41832	0.570118
FBgn0051870	CG31870	chr2L	-0.502176	7.54e-07	5.97e-06
FBgn0027363	Stam	chr2L	0.14317	0.0293127	0.0699703
FBgn0032318	CG14072	chr2L	-0.147221	0.171075	0.293068
FBgn0032321	YL-1	chr2L	0.331974	1.2e-05	7.32e-05
FBgn0032322	CG16743	chr2L	-1.27152	3.32e-05	0.000181583
FBgn0041781	SCAR	chr2L	0.140252	0.0369218	0.0847215
FBgn0026148	CG12253	chr2L	0.0347206	0.728084	0.827155
FBgn0026147	TTLL4A	chr2L	-0.0501661	0.518367	0.659911
FBgn0040096	lectin-33A	chr2L	-0.192575	0.204959	0.335604
FBgn0023415	Acp32CD	chr2L	0.0447721	0.710705	0.814301
FBgn0032331	CG14913	chr2L	-1.88377	8.12e-13	1.6e-11
FBgn0032330	Samuel	chr2L	-0.109829	0.0417908	0.0940469
FBgn0032329	Art8	chr2L	0.25165	0.00737762	0.0215905
FBgn0015756	RpL9	chr2L	0.00703122	0.9134	0.955809
FBgn0000146	aub	chr2L	0.564827	8.94e-11	1.32e-09
FBgn0004872	piwi	chr2L	-0.132477	0.129667	0.235947
FBgn0010612	ATPsynG	chr2L	-0.200334	0.0373666	0.0855656
FBgn0000018	abo	chr2L	0.302689	4.94e-05	0.000261484
FBgn0053129	CG33129	chr2L	-0.0266506	0.575507	0.708431
FBgn0032314	CG7309	chr2L	-0.0718138	0.312934	0.462813
FBgn0032313	CG14070	chr2L	-0.184761	0.00289248	0.00960903
FBgn0032312	CG14071	chr2L	-0.539734	4.04e-11	6.28e-10
FBgn0024227	aurB	chr2L	0.283133	0.00209813	0.00723861
FBgn0027453	Dnz1	chr2L	0.136163	0.032945	0.0771556
FBgn0069354	Porin2	chr2L	-0.425146	8.22e-14	1.81e-12
FBgn0032305	CG6700	chr2L	-0.342723	1.03e-09	1.3e-08
FBgn0051869	CG31869	chr2L	0.561106	8.02e-10	1.03e-08
FBgn0032298	CG6724	chr2L	0.135112	0.193975	0.322366
FBgn0032338	CG16854	chr2L	0.146821	0.0212537	0.053502
FBgn0032339	Wdr59	chr2L	0.357705	2.35e-08	2.38e-07
FBgn0041246	Gr32a	chr2L	-1.05235	2.29e-08	2.33e-07
FBgn0032348	CG4751	chr2L	0.411287	2.97e-09	3.45e-08
FBgn0040211	hgo	chr2L	-0.12378	0.439865	0.591205
FBgn0032358	Ppt2	chr2L	-0.0260796	0.810767	0.889926
FBgn0020270	mre11	chr2L	0.380473	0.000404484	0.00169028
FBgn0040232	cmet	chr2L	0.184846	0.0199416	0.0507657
FBgn0032350	CG6287	chr2L	-0.203049	0.0137633	0.0369696
FBgn0010197	Gyc32E	chr2L	1.96214	1.09e-31	1.28e-29
FBgn0028700	RfC38	chr2L	0.323746	0.00400964	0.0127401
FBgn0032346	Csl4	chr2L	-0.111234	0.221862	0.356925
FBgn0032345	CG14921	chr2L	-0.20236	0.000106666	0.0005158
FBgn0027582	CG6230	chr2L	0.116607	0.114268	0.213072
FBgn0032343	CG6201	chr2L	0.810336	4.16e-06	2.8e-05
FBgn0032341	Reps	chr2L	0.195862	0.00185273	0.00647548
FBgn0032337	AstCC	chr2L	0.0744091	0.609725	0.736384
FBgn0032336	AstC	chr2L	-0.325806	0.0993242	0.190529
FBgn0000287	salr	chr2L	-0.0488692	0.595621	0.724512
FBgn0003313	sala	chr2L	0
FBgn0032362	spz4	chr2L	0.00519476	0.971702	0.998075
FBgn0051706	CG31706	chr2L	0.334676	0.0637497	0.133408
FBgn0028490	CG31705	chr2L	0.203156	0.0216884	0.0543457
FBgn0032366	CG14930	chr2L	-0.228261	0.00159285	0.00566761
FBgn0032363	Dlg5	chr2L	0.0385559	0.551566	0.689062
FBgn0032360	CG14926	chr2L	-0.794121	1.2e-17	4.2e-16
FBgn0015400	kek2	chr2L	0.974368	0.000449167	0.00185048
FBgn0032371	CG4983	chr2L	-0.174691	0.012414	0.0338587
FBgn0032372	CG4988	chr2L	-0.211997	0.000417382	0.00173877
FBgn0032373	Vha100-5	chr2L	-0.0041467	0.977252	1
FBgn0032374	CG14931	chr2L	-0.169506	0.0280823	0.0674529
FBgn0032375	CG14932	chr2L	-0.215945	0.00363606	0.0117358
FBgn0032378	CycY	chr2L	0.0556382	0.367418	0.519333
FBgn0020309	crol	chr2L	-0.0147796	0.773177	0.861508
FBgn0032377	CG14937	chr2L	-0.386346	0.00391414	0.0124908
FBgn0032376	Tsp33B	chr2L	0.133687	0.0830346	0.165168
FBgn0032368	spag4	chr2L	0.0559604	0.566373	0.701203
FBgn0028412	Mst33A	chr2L	-0.166129	0.00260766	0.00878228
FBgn0032381	Mal-B1	chr2L	-1.15175	5.35e-08	5.12e-07
FBgn0032382	Mal-B2	chr2L	-0.242121	0.147774	0.261574
FBgn0026392	Or33a	chr2L	1.56374	0.000921666	0.00350285
FBgn0026391	Or33b	chr2L	0.385796	0.0713067	0.146149
FBgn0026390	Or33c	chr2L	0	1
FBgn0005664	Crys	chr2L	0.14731	0.365968	0.517884
FBgn0032385	CG16964	chr2L	-0.566501	7.76e-14	1.72e-12
FBgn0032387	CG16965	chr2L	0.241772	0.0155827	0.0411168
FBgn0032390	dgt2	chr2L	0.116449	0.232865	0.370082
FBgn0051866	Ada1-2	chr2L	0.293375	0.00824214	0.0238179
FBgn0051864	Qtzl	chr2L	0.124139	0.242706	0.381934
FBgn0051865	Ada1-1	chr2L	0.129675	0.417897	0.569846
FBgn0032393	Nfs1	chr2L	0.176036	0.00420889	0.0132868
FBgn0014019	Rh5	chr2L	-0.479012	0.00121502	0.0044743
FBgn0010497	dmGlut	chr2L	-0.189011	0.255966	0.397408
FBgn0042126	CG18788	chr2L	0.367023	0.000153038	0.000708379
FBgn0032402	PLCXD	chr2L	-0.39875	0.000124575	0.000590708
FBgn0032404	RpL7-like	chr2L	0.0579293	0.538871
FBgn0032406	CG14947	chr2L	-0.125329	0.434731	0.586025
FBgn0027505	Rab3-GAP	chr2L	-0.0492912	0.444895	0.596176
FBgn0032401	Plzf	chr2L	0.119337	0.310203	0.459786
FBgn0032399	CG6785	chr2L	-0.367278	0.000327211	0.0013978
FBgn0032398	CG6766	chr2L	0.0580366	0.278083	0.423108
FBgn0032397	Tom70	chr2L	0.166677	0.00810428	0.0234657
FBgn0032395	Wdr81	chr2L	0.183499	0.0189606	0.0485474
FBgn0042125	CG18787	chr2L	-0.0880477	0.225544	0.361381
FBgn0042127	CG18789	chr2L	0.305751	0.0117476	0.0322539
FBgn0000588	esc	chr2L	-0.505147	3.57e-06	2.44e-05
FBgn0032407	Pex19	chr2L	0.0476138	0.487817	0.634158
FBgn0028707	Mt2	chr2L	0.192128	0.184491	0.310043
FBgn0032409	Ced-12	chr2L	0.239445	0.00597832	0.0180627
FBgn0027081	ThrRS	chr2L	0.176713	0.000129403	0.000611263
FBgn0032414	CG17211	chr2L	0.449322	0.00693472	0.0204765
FBgn0032416	Gr33a	chr2L	-0.143463	0.337992	0.489486
FBgn0051760	CG31760	chr2L	-0.0649922	0.499818	0.644078
FBgn0051861	CG31861	chr2L	-0.212761	0.000503853	0.002049
FBgn0051860	ZnT33D	chr2L	-0.224593	0.00207389	0.00715804
FBgn0032419	CG17217	chr2L	-0.321975	0.0501497	0.109733
FBgn0032421	crok	chr2L	0.179842	0.0302928	0.0720643
FBgn0000114	bru1	chr2L	-0.263966	0.000224714	0.000996653
FBgn0051759	CG31759	chr2L	-0.348906	3.92e-05	0.00021093
FBgn0032424	CG17010	chr2L	-0.163299	0.0539723	0.116532
FBgn0032422	atilla	chr2L	-0.202439	0.168383	0.289318
FBgn0032420	CG6583	chr2L	-0.191597	0.0373243	0.0854991
FBgn0032415	rho-6	chr2L	-0.0650076	0.596151	0.724877
FBgn0029137	Patsas	chr2L	-0.102655	0.488968	0.634815
FBgn0041195	Pkd2	chr2L	0.126889	0.0490368	0.107846
FBgn0032428	Fam92	chr2L	0.0654751	0.356441	0.508424
FBgn0032430	CG6388	chr2L	0.0619071	0.596608	0.725066
FBgn0020443	eRF3	chr2L	0.10508	0.0337368	0.0786445
FBgn0032435	Oatp33Eb	chr2L	0.920008	0.00548453	0.016756
FBgn0032439	Ref2	chr2L	-0.244847	0.0013148	0.00478749
FBgn0032436	CG5418	chr2L	0.344377	0.0675487	0.139815
FBgn0032434	CG5421	chr2L	0.0389444	0.671232	0.787999
FBgn0032433	Oatp33Ea	chr2L	0.787446	2.51e-07	2.15e-06
FBgn0032431	CG5435	chr2L	-0.628396	2.62e-20	1.16e-18
FBgn0032429	CG5446	chr2L	0.114756	0.0689638	0.142087
FBgn0004394	pdm2	chr2L	0.39266	0.060509	0.12777
FBgn0032445	CG6153	chr2L	0.0387912	0.526174	0.667115
FBgn0032447	PICK1	chr2L	0.202161	0.0012688	0.00464792
FBgn0032451	spict	chr2L	0.136223	0.101817	0.194305
FBgn0032457	CG15483	chr2L	-0.266986	0.000355861	0.00150741
FBgn0032454	CG5787	chr2L	0.467944	6.15e-11	9.32e-10
FBgn0032450	CG5776	chr2L	0.878364	7.24e-16	2.09e-14
FBgn0032449	CG17036	chr2L	-0.529778	4.44e-10	5.98e-09
FBgn0032446	IFT43	chr2L	0.312935	0.00135626	0.00492134
FBgn0032444	CCT4	chr2L	0.346454	1.15e-10	1.66e-09
FBgn0040509	ACXB	chr2L	-0.214403	0.0205712	0.0521134
FBgn0040510	ACXA	chr2L	-0.427355	2.98e-08	2.97e-07
FBgn0040506	ACXE	chr2L	0.018377	0.838381	0.909625
FBgn0032462	CG16800	chr2L	0.754936	0.00696259	0.0205475
FBgn0032464	Vha68-3	chr2L	-0.227868	0.00124701	0.00457437
FBgn0021796	Tor	chr2L	0.54079	2.22e-09	2.65e-08
FBgn0032470	Ttc30	chr2L	-0.0789739	0.610153	0.736679
FBgn0028965	CG9933	chr2L	0.139485	0.0153117	0.0405078
FBgn0032467	Ube4B	chr2L	-0.336255	5.14e-07	4.18e-06
FBgn0032465	Yip1d1	chr2L	0.137131	0.012247	0.0334768
FBgn0032471	CG5122	chr2L	-0.154767	0.0681993	0.140927
FBgn0028410	Pk34A	chr2L	0.243328	0.000747668	0.00291721
FBgn0032473	kmg	chr2L	0.184675	0.00485736	0.0150568
FBgn0024291	Sirt1	chr2L	-0.17645	0.0185311	0.0476563
FBgn0032477	Alg7	chr2L	0.234787	0.00737438	0.021587
FBgn0032478	Rsph1	chr2L	-0.334347	7.64e-07	6.04e-06
FBgn0032480	Edem2	chr2L	0.0572839	0.419866	0.571896
FBgn0032482	Pect	chr2L	-0.201181	0.00076705	0.00297841
FBgn0032488	CG16812	chr2L	0.0749175	0.231705	0.368724
FBgn0032490	CG16813	chr2L	-0.0989058	0.480983	0.628701
FBgn0027586	CG5867	chr2L	0.186231	0.134844	0.243254
FBgn0032494	CG5945	chr2L	-0.132544	0.237682	0.37601
FBgn0032495	CG16820	chr2L	-0.179579	0.2411	0.380077
FBgn0032499	Uvrag	chr2L	0.31119	4.02e-05	0.000215655
FBgn0051729	CG31729	chr2L	-0.057509	0.268828	0.411961
FBgn0032509	CG6523	chr2L	0.186478	0.00305819	0.0100888
FBgn0051852	Tap42	chr2L	0.172847	0.00512536	0.0157874
FBgn0051855	CG31855	chr2L	0.129321	0.0619105	0.130209
FBgn0032513	CG6565	chr2L	-0.403852	5.51e-13	1.11e-11
FBgn0025724	beta'COP	chr2L	0.0936779	0.0979119	0.188392
FBgn0032514	CG9302	chr2L	0.08693	0.262009	0.404531
FBgn0032512	Bdp1	chr2L	0.350865	1.41e-07	1.27e-06
FBgn0032511	ND-B22	chr2L	-0.338039	1.99e-09	2.4e-08
FBgn0032507	CG9377	chr2L	0.713687	0.0142496	0.038086
FBgn0032506	CG9395	chr2L	0.253702	0.167486	0.288084
FBgn0028406	Drep4	chr2L	-0.0514546	0.655056	0.774234
FBgn0051848	CG31848	chr2L	0.00903487	0.909201	0.952817
FBgn0032487	Ski6	chr2L	0.0305619	0.72585	0.825356
FBgn0032485	CG9426	chr2L	0.415132	8.05e-12	1.4e-10
FBgn0032484	kek4	chr2L	0.0457153	0.751363	0.844733
FBgn0032481	CG16972	chr2L	-0.227623	0.0157993	0.0415795
FBgn0032479	CG16974	chr2L	0.118794	0.0188431	0.0483047
FBgn0032475	Sfmbt	chr2L	0.246258	2.62e-05	0.000147658
FBgn0032474	DnaJ-H	chr2L	-0.17399	0.0100308	0.0281589
FBgn0032517	CG7099	chr2L	0.230287	0.0161352	0.0423254
FBgn0032521	CG7110	chr2L	-0.0798808	0.370453	0.52234
FBgn0026760	Tehao	chr2L	-0.0867678	0.573982	0.70731
FBgn0028942	CG16852	chr2L	-0.279285	2.91e-05	0.00016141
FBgn0028546	ics	chr2L	-0.312356	0.000526517	0.00213279
FBgn0023407	B4	chr2L	0.333052	1.05e-10	1.52e-09
FBgn0032530	CG9263	chr2L	-0.248274	0.00151326	0.00541989
FBgn0032525	Hsp60D	chr2L	-0.214727	0.0104177	0.0290528
FBgn0032524	Hacd2	chr2L	-0.105239	0.133448	0.241194
FBgn0032523	CG16956	chr2L	0.0600196	0.697363	0.804673
FBgn0032520	CG10859	chr2L	-0.125273	0.0273412	0.0660366
FBgn0032518	RpL24	chr2L	0.0787349	0.219981	0.354582
FBgn0032516	Ing5	chr2L	-0.763265	7.53e-38	1.32e-35
FBgn0028527	CG18507	chr2L	-0.240746	0.0105255	0.0293129
FBgn0028848	Gpo3	chr2L	-0.229027	0.0017354	0.0061158
FBgn0028541	TM9SF4	chr2L	0.229311	0.000141353	0.000661698
FBgn0024846	p38b	chr2L	-0.0106407	0.928274	0.967084
FBgn0028539	Eato	chr2L	0.279431	2.68e-06	1.87e-05
FBgn0028931	CG16863	chr2L	0.306979	0.00742413	0.0217108
FBgn0028538	Sec71	chr2L	0.299571	0.000782928	0.00302985
FBgn0027844	CAH1	chr2L	0.682275	2.23e-07	1.93e-06
FBgn0028919	CG16865	chr2L	-0.178294	0.0693431	0.142741
FBgn0001965	Sos	chr2L	0.491251	7.31e-12	1.28e-10
FBgn0015271	Orc5	chr2L	0.231514	0.00899056	0.0255997
FBgn0028509	CenG1A	chr2L	0.0272858	0.698899	0.80535
FBgn0028534	CG7916	chr2L	0.18669	0.227101	0.363083
FBgn0028533	CG7953	chr2L	0.00610048	0.96804	0.995709
FBgn0028532	CG7968	chr2L	-0.0753009	0.627628	0.751587
FBgn0012037	Ance	chr2L	-0.697774	2.95e-14	6.95e-13
FBgn0032535	Ance-2	chr2L	-1.95981	1.59e-06	1.17e-05
FBgn0028544	Vajk3	chr2L	0.0339716	0.824387	0.900215
FBgn0028938	Vajk1	chr2L	0.461037	0.0344722	0.0801039
FBgn0019890	Smg5	chr2L	0.276094	0.000524539	0.00212531
FBgn0028920	CG8997	chr2L	0.265573	0.145432	0.25845
FBgn0053306	CG33306	chr2L	-0.0631548	0.678631	0.793911
FBgn0053307	CG33307	chr2L	5.05711	5.59e-22	2.95e-20
FBgn0001961	Arpc1	chr2L	0.224658	1.77e-05	0.000103844
FBgn0004406	PolG1	chr2L	0.470644	2.08e-09	2.5e-08
FBgn0028658	Adat1	chr2L	0.587952	7.77e-06	4.93e-05
FBgn0028932	CG16890	chr2L	0.19671	0.0228995	0.0569204
FBgn0028847	CG9014	chr2L	-0.19967	0.00127711	0.004672
FBgn0051814	DIP-kappa	chr2L	-0.0818725	0.478592	0.626948
FBgn0027929	NimB1	chr2L	-0.141229	0.378335	0.529645
FBgn0028936	NimB5	chr2L	0.266555	0.0655361	0.13642
FBgn0028940	Cyp28a5	chr2L	-0.136287	0.394734	0.546032
FBgn0028939	NimC2	chr2L	-0.212744	0.213486	0.346469
FBgn0027348	bgm	chr2L	1.91234	3.29e-84	3.31e-81
FBgn0028875	nAChRalpha5	chr2L	0.483697	0.0287733	0.0688357
FBgn0051769	CG31769	chr2L	-0.49317	0.0226249	0.0563508
FBgn0028526	CG15293	chr2L	-1.47793	2.09e-05	0.000120518
FBgn0028872	CG18095	chr2L	0.885844	0.00726325	0.0213138
FBgn0003255	rk	chr2L	0.381368	0.0197246	0.0502687
FBgn0028430	He	chr2L	0.0178447	0.900797	0.946718
FBgn0028542	NimB4	chr2L	0.0760623	0.624108	0.748985
FBgn0028543	NimB2	chr2L	-0.419924	0.00520491	0.0160049
FBgn0052971	CG32971	chr2L	0.0154991	0.843429	0.913398
FBgn0028916	CG33090	chr2L	0.551778	1.63e-16	5.07e-15
FBgn0015791	Rab14	chr2L	-0.163083	0.00203114	0.00702103
FBgn0028871	Cpr35B	chr2L	0.393649	0.0675489	0.139815
FBgn0004858	elB	chr2L	-0.336859	0.00378242	0.0121354
FBgn0020258	ppk	chr2L	-0.350064	0.0758213	0.153378
FBgn0028530	mTTF	chr2L	-0.0118616	0.901331	0.946865
FBgn0005771	noc	chr2L	-0.136134	0.225012	0.360637
FBgn0028855	CG15282	chr2L	-0.28714	0.0570505	0.121856
FBgn0028887	CG3491	chr2L	0.378302	3.91e-09	4.48e-08
FBgn0013301	ProtB	chr2L	-0.334969	0.000288421	0.00124897
FBgn0013300	ProtA	chr2L	-0.28107	0.000571207	0.00229536
FBgn0032554	CG15278	chr2L	-0.537121	1.73e-08	1.8e-07
FBgn0032553	CG4480	chr2L	-0.443733	6.68e-08	6.32e-07
FBgn0028886	CG15279	chr2L	0.536927	1.39e-06	1.03e-05
FBgn0028866	CG18420	chr2L	0.445441	0.0425032	0.0954901
FBgn0032549	CG4650	chr2L	0	1	1
FBgn0028537	CG31775	chr2L	0.0307402	0.782467
FBgn0040228	DCTN5-p25	chr2L	0.0606487	0.448518	0.599939
FBgn0260446	GABA-B-R1	chr2L	0.344797	0.000989641	0.00372955
FBgn0041713	yellow-c	chr2L	0.87221	3.02e-06	2.09e-05
FBgn0004837	Su(H)	chr2L	0.320117	0.000748944	0.00292148
FBgn0028879	CG15270	chr2L	0.0726727	0.627158	0.751304
FBgn0028878	CG15269	chr2L	-0.0980021	0.477065	0.625699
FBgn0001978	stc	chr2L	0.224338	0.0129541	0.0351356
FBgn0028862	dao	chr2L	-0.350231	0.0571808	0.122102
FBgn0028516	ZnT35C	chr2L	-0.239591	0.000152549	0.000706721
FBgn0028888	CG4168	chr2L	1.30377	1.1e-05	6.76e-05
FBgn0024183	vig	chr2L	-0.803688	1.3700000000000001e-27	1.2e-25
FBgn0010422	TfIIS	chr2L	0.187246	0.00254571	0.00859156
FBgn0000317	ck	chr2L	0.150508	0.0893655	0.174912
FBgn0001977	CIAPIN1	chr2L	0.209178	1.54e-05	9.19e-05
FBgn0051832	CG31832	chr2L	-0.271456	0.128742	0.234476
FBgn0011239	ms(2)35Ci	chr2L	-0.360124	8.13e-05	0.000404948
FBgn0001983	wor	chr2L	0.600991	0.021182	0.0533421
FBgn0028880	CG15256	chr2L	-0.401737	1.3e-09	1.62e-08
FBgn0028370	kek3	chr2L	4.0974	7.86e-96	1.06e-92
FBgn0028947	CG11865	chr2L	2.93078	5.09e-05	0.00026827
FBgn0028945	CG7631	chr2L	0.0553522	0.680279	0.794901
FBgn0028518	CG18480	chr2L	-1.32041	2.67e-11	4.27e-10
FBgn0028864	CG18477	chr2L	0
FBgn0028517	CG18478	chr2L	0
FBgn0051780	CG31780	chr2L	-0.00436526	0.954594
FBgn0051827	CG31827	chr2L	0
FBgn0001986	Mtr4	chr2L	0.260766	0.000430327	0.0017844
FBgn0028507	CG3793	chr2L	0.235122	0.00862333	0.0247642
FBgn0051826	CG31826	chr2L	-0.491852	1.23e-13	2.65e-12
FBgn0041627	Ku80	chr2L	-0.00392098	0.954918	0.986302
FBgn0001990	wek	chr2L	-0.0220487	0.78126	0.867517
FBgn0001987	Gli	chr2L	-0.138402	0.153254	0.269342
FBgn0001989	ND-B17	chr2L	-0.106295	0.0499924	0.109433
FBgn0028863	stol	chr2L	1.5649	2.04e-08	2.09e-07
FBgn0028946	Or35a	chr2L	0.147974	0.358797	0.51056
FBgn0028948	CG15253	chr2L	-0.0198284	0.880721	0.936884
FBgn0028949	CG15254	chr2L	0	1	1
FBgn0028944	Semp1	chr2L	0.146333	0.322982	0.473771
FBgn0028901	CG18109	chr2L	-0.693766	4.49e-14	1.03e-12
FBgn0028903	CG13243	chr2L	-0.222997	0.00286126	0.00951902
FBgn0028902	Tektin-A	chr2L	-0.350745	2.56e-05	0.000144436
FBgn0051735	CG31735	chr2L	-0.0259032	0.691866	0.801658
FBgn0032577	CG13244	chr2L	-0.415112	7.08e-11	1.06e-09
FBgn0028514	CG4793	chr2L	-0.636234	0.000954657	0.00360867
FBgn0028857	CG12448	chr2L	-0.155635	0.0428475	0.0961563
FBgn0028856	CG18063	chr2L	-0.00965011	0.873251	0.933872
FBgn0028858	CG10839	chr2L	-0.327227	1.65e-05	9.8e-05
FBgn0028644	beat-Ic	chr2L	1.89757	1.07e-07	9.78e-07
FBgn0045827	CG13245	chr2L	0
FBgn0000182	BicC	chr2L	-0.16288	0.32711	0.478164
FBgn0013433	beat-Ia	chr2L	1.22124	9.02e-11	1.33e-09
FBgn0051820	CG31820	chr2L	-0.439515	0.00932636	0.0264671
FBgn0028645	beat-Ib	chr2L	0.109155	0.478029	0.626493
FBgn0051821	CG31821	chr2L	0.0526358	0.699713	0.805942
FBgn0051823	CG31823	chr2L	0.142807	0.32883	0.480112
FBgn0041183	Tep1	chr2L	-0.469655	0.00955596	0.0270425
FBgn0028935	CG7653	chr2L	-0.618355	1.28e-08	1.37e-07
FBgn0028893	CG31819	chr2L	-0.290622	2.31e-05	0.000131783
FBgn0028515	EndoGI	chr2L	-0.0437976	0.576398	0.709094
FBgn0028897	CG4935	chr2L	-0.282638	1.76e-06	1.28e-05
FBgn0040079	pkaap	chr2L	0.391089	2.28e-06	1.62e-05
FBgn0028895	CG17328	chr2L	0.427961	6.62e-07	5.28e-06
FBgn0028525	c(2)M	chr2L	0.0050398	0.96152	0.991153
FBgn0011708	Syx5	chr2L	0.32795	6.03e-12	1.07e-10
FBgn0001086	fzy	chr2L	0.0922215	0.187628	0.314088
FBgn0040984	CG4440	chr2L	0.0380942	0.801506	0.882883
FBgn0028506	CG4455	chr2L	-0.0662845	0.545501	0.684127
FBgn0025678	CaBP1	chr2L	0.099732	0.0424028	0.0953022
FBgn0000307	chif	chr2L	0.10042	0.0802844	0.160509
FBgn0028899	CG31817	chr2L	-0.330637	2.85e-05	0.000158802
FBgn0001995	mRpL4	chr2L	-0.0756422	0.363594	0.515372
FBgn0000250	cact	chr2L	0.106379	0.0513524	0.111834
FBgn0000339	cni	chr2L	0.196696	0.00144023	0.005191
FBgn0015338	CG5861	chr2L	0.0308274	0.667001	0.784518
FBgn0028894	GMF	chr2L	-0.0749485	0.372536	0.524132
FBgn0028375	heix	chr2L	-0.214106	0.00121064	0.00446028
FBgn0032582	CG13258	chr2L	-0.0488791	0.749465	0.842952
FBgn0001994	crp	chr2L	0.0309277	0.622667	0.747701
FBgn0002673	twe	chr2L	-0.0101118	0.851381	0.919109
FBgn0024734	PRL-1	chr2L	-0.0553629	0.533045	0.67328
FBgn0020416	Idgf1	chr2L	-0.120725	0.416656	0.5687
FBgn0020415	Idgf2	chr2L	-0.379907	0.00153036	0.00547303
FBgn0020414	Idgf3	chr2L	0.0644232	0.539843	0.679365
FBgn0032585	Nepl8	chr2L	0.390413	0.0686743	0.141636
FBgn0032586	Tpr2	chr2L	0.0044094	0.942336	0.976749
FBgn0051816	CG31816	chr2L	-0.767598	8.8e-12	1.51e-10
FBgn0032588	CG5968	chr2L	-0.299692	2.88e-05	0.000160356
FBgn0032587	CG5953	chr2L	0.0396543	0.685189	0.797647
FBgn0028523	CG5888	chr2L	0.538362	4.14e-05	0.000221707
FBgn0001185	her	chr2L	1.09184	2.07e-22	1.14e-20
FBgn0051812	Tsen2	chr2L	0.403448	0.016728	0.043632
FBgn0032598	ChLD3	chr2L	0.468009	0.000318357	0.00136323
FBgn0032600	BuGZ	chr2L	0.259707	6.27e-06	4.05e-05
FBgn0032601	yellow-b	chr2L	1.03271	5.4e-05	0.000282841
FBgn0032603	CG17928	chr2L	-0.486954	0.00101314	0.00381097
FBgn0040261	Ugt37E1	chr2L	-0.350463	0.082277	0.163883
FBgn0040260	Ugt37D1	chr2L	-1.01374	4.12e-13	8.4e-12
FBgn0004797	mdy	chr2L	-0.127899	0.311773	0.461646
FBgn0051739	AspRS-m	chr2L	0.456388	3.48e-11	5.47e-10
FBgn0032615	CG6012	chr2L	0.219753	0.183515	0.308713
FBgn0051809	CG31809	chr2L	-0.301042	0.103074	0.196269
FBgn0051810	CG31810	chr2L	-0.14476	0.36581	0.517787
FBgn0032614	CG13284	chr2L	0.0937725	0.525307	0.666472
FBgn0032612	CG13282	chr2L	-0.178526	0.0527759	0.114254
FBgn0022213	Cse1	chr2L	0.331284	3.02e-10	4.15e-09
FBgn0032609	CG13280	chr2L	-0.254136	0.00162236	0.00575991
FBgn0032602	ppk17	chr2L	0.183032	0.279491	0.424457
FBgn0015391	glu	chr2L	0.604085	1.85e-17	6.31e-16
FBgn0032596	Prosbeta4	chr2L	0.177141	0.0165476	0.0432382
FBgn0032595	CG17996	chr2L	-0.156681	0.164456	0.284077
FBgn0027779	VhaSFD	chr2L	0.412214	3.65e-20	1.61e-18
FBgn0062978	CG31808	chr2L	-0.806594	6.6e-08	6.25e-07
FBgn0051807	CG31807	chr2L	-0.139875	0.113569	0.212162
FBgn0032593	Trpgamma	chr2L	-1.6822	2.77e-47	8.6e-45
FBgn0032618	CG31743	chr2L	0
FBgn0053179	beat-IIIb	chr2L	1.43394	0.000176825	0.000805757
FBgn0032625	CG15136	chr2L	-0.175415	0.00117324	0.00433941
FBgn0032624	CG6304	chr2L	-0.123005	0.0205869	0.0521449
FBgn0026150	ApepP	chr2L	0.0631333	0.225743	0.361485
FBgn0032620	CG12288	chr2L	0.52763	5.67e-05	0.000294916
FBgn0051805	CG31805	chr2L	0.162438	0.00522529	0.0160553
FBgn0040985	CG6115	chr2L	0.0349209	0.645679	0.76596
FBgn0052832	CG32832	chr2L	-0.455657	2.7e-12	5e-11
FBgn0045487	Gr36a	chr2L	0.320053	0.0834097	0.165648
FBgn0045486	Gr36b	chr2L	0.110057	0.485995	0.633046
FBgn0045485	Gr36c	chr2L	0.109515	0.480936	0.628692
FBgn0046888	CG31750	chr2L	0.284934	0.135152	0.243727
FBgn0032633	Lrch	chr2L	0.267962	3.03e-05	0.000167371
FBgn0032629	beat-IIIc	chr2L	-0.213867	0.0157779	0.0415299
FBgn0051784	CG31784	chr2L	-0.598812	1.33e-16	4.18e-15
FBgn0020503	CLIP-190	chr2L	-0.0390409	0.548286	0.686721
FBgn0032635	CG15141	chr2L	0.0958838	0.112012	0.209813
FBgn0032636	CG5043	chr2L	-0.0331567	0.53912	0.678827
FBgn0032637	CG5050	chr2L	-0.118623	0.0366747	0.0842984
FBgn0032640	Sgt	chr2L	-0.342228	3.92e-11	6.12e-10
FBgn0032642	CG5110	chr2L	0.0812941	0.423156	0.575173
FBgn0032644	CG5131	chr2L	0.0875171	0.473285	0.623017
FBgn0013810	Dhc36C	chr2L	0.157305	0.253731	0.39485
FBgn0032651	Oli	chr2L	-0.155118	0.116847	0.217128
FBgn0032649	CG15145	chr2L	-0.0332686	0.603127	0.730544
FBgn0032648	CG15144	chr2L	-0.215415	0.00332095	0.0108403
FBgn0032647	CG15143	chr2L	-0.07104	0.326136	0.476956
FBgn0032646	mEFTs	chr2L	-0.202039	0.000837167	0.00321659
FBgn0032645	CG15142	chr2L	0.0478109	0.615943	0.741782
FBgn0003187	qua	chr2L	0.14092	0.0759221	0.15352
FBgn0032643	GCS2beta	chr2L	-0.0398887	0.498036	0.642821
FBgn0024689	fws	chr2L	0.435184	1.49e-08	1.56e-07
FBgn0000183	BicD	chr2L	0.0881442	0.100766	0.192688
FBgn0032639	CG18563	chr2L	-0.172661	0.297975	0.445718
FBgn0032638	SPH93	chr2L	-2.34284	3.33e-08	3.3e-07
FBgn0011274	Dif	chr2L	0.0503295	0.615838	0.741721
FBgn0051803	Rsph9	chr2L	-0.16908	0.00642062	0.0191939
FBgn0032634	Rpb11	chr2L	0.394133	0.000190872	0.000863665
FBgn0032656	CG5674	chr2L	0.156267	0.0174949	0.0454264
FBgn0032658	CG5681	chr2L	0.0317352	0.604779	0.732165
FBgn0051740	CG31740	chr2L	-0.258428	0.0088157	0.0252042
FBgn0000120	Arr1	chr2L	-0.288182	0.000488406	0.00199395
FBgn0002939	ninaD	chr2L	-0.624081	0.00700321	0.0206447
FBgn0051741	CG31741	chr2L	0.0553648	0.680229	0.794901
FBgn0041184	Socs36E	chr2L	0.141964	0.155839	0.272795
FBgn0051785	CG31785	chr2L	0.127118	0.385695	0.536604
FBgn0032663	CG15153	chr2L	-0.120562	0.450376	0.601702
FBgn0032660	elfless	chr2L	0.0561516	0.306454	0.455696
FBgn0023096	btv	chr2L	-0.126157	0.24095	0.379985
FBgn0032669	CG15155	chr2L	0.217155	0.201658	0.331702
FBgn0032670	CG5783	chr2L	-0.0606078	0.674015	0.790231
FBgn0000636	Fas3	chr2L	0.204244	0.0292546	0.069842
FBgn0011559	Acp36DE	chr2L	0.0858345	0.543178	0.682117
FBgn0051788	CG31788	chr2L	-0.09087	0.561377	0.697481
FBgn0032671	JMJD4	chr2L	-0.10551	0.107061	0.20242
FBgn0032682	grnd	chr2L	-0.0387405	0.742022	0.836826
FBgn0032684	Ugt301D1	chr2L	-0.719706	0.000744324	0.00290818
FBgn0032685	CG10211	chr2L	0.560136	6.35e-09	7.05e-08
FBgn0032688	CG15160	chr2L	0.198691	0.00499713	0.0154425
FBgn0051789	CG31789	chr2L	0.536657	0.0293752	0.0700987
FBgn0032690	CG10333	chr2L	0.406142	3.65e-09	4.19e-08
FBgn0032694	MESR3	chr2L	-0.24592	0.00680315	0.0201692
FBgn0032693	Cyp310a1	chr2L	-1.08889	2.37e-22	1.28e-20
FBgn0032692	IFT46	chr2L	-0.0633441	0.680768	0.795026
FBgn0032691	Atac2	chr2L	0.515736	2.42e-09	2.87e-08
FBgn0032689	CG10413	chr2L	0.0633834	0.176579	0.300328
FBgn0032683	kon	chr2L	-0.120828	0.168369	0.289318
FBgn0032681	CG10283	chr2L	-0.181748	0.0882789	0.173101
FBgn0032698	CG10336	chr2L	0.0564482	0.59201	0.721651
FBgn0032700	CG10338	chr2L	0.0363299	0.627457	0.751534
FBgn0032701	CG10341	chr2L	0.223465	0.0297812	0.0709941
FBgn0032703	CG10343	chr2L	-0.0567166	0.490967	0.636642
FBgn0032705	Grip71	chr2L	0.623311	4.83e-18	1.76e-16
FBgn0040993	CG17325	chr2L	0
FBgn0027074	Ugt36F1	chr2L	0.487008	9.37e-05	0.000460493
FBgn0032713	Ugt36D1	chr2L	0.0676461	0.514484	0.656887
FBgn0027070	Ugt36E1	chr2L	-0.821776	0.00478316	0.0148754
FBgn0015808	ScpX	chr2L	-0.108898	0.132472	0.239813
FBgn0032719	CG17321	chr2L	-0.186313	0.262792	0.405429
FBgn0003896	tup	chr2L	-0.278227	0.0237798	0.0587643
FBgn0053120	CG33120	chr2L	0.00343729	0.981429	1
FBgn0051752	CG31752	chr2L	-0.211315	0.011205	0.0309857
FBgn0032717	CG10600	chr2L	-0.163125	0.0493934	0.108387
FBgn0032715	CG17597	chr2L	-0.347518	0.00902462	0.0256877
FBgn0040992	CG10570	chr2L	0
FBgn0045852	ham	chr2L	-0.0346991	0.556397	0.693325
FBgn0032707	CG10348	chr2L	0.108844	0.145904	0.259089
FBgn0032706	Irk3	chr2L	0.962071	0.00473153	0.0147376
FBgn0025608	Faf2	chr2L	0.216227	0.000119233	0.000568812
FBgn0005617	msl-1	chr2L	1.1347	5.76e-52	2.16e-49
FBgn0015553	tos	chr2L	0.233315	0.0450815	0.100401
FBgn0032724	CG10428	chr2L	0.131396	0.066115	0.137377
FBgn0032728	Tango6	chr2L	0.0684132	0.453574	0.60479
FBgn0032730	CG10431	chr2L	0.0415293	0.59511	0.724155
FBgn0032732	EMC5	chr2L	-0.055178	0.5132	0.655715
FBgn0051792	CG31792	chr2L	0.132238	0.406455	0.558356
FBgn0051793	CG31793	chr2L	-0.237375	0.0134948	0.0363635
FBgn0032740	CG15172	chr2L	-0.272341	3.68e-06	2.51e-05
FBgn0032741	Sidpn	chr2L	-0.838397	6.65e-15	1.7e-13
FBgn0002022	Catsup	chr2L	0.145113	0.00577307	0.0175213
FBgn0032746	CG10470	chr2L	0.052971	0.371767	0.523416
FBgn0032748	CG10492	chr2L	0.160413	0.0319301	0.0752378
FBgn0032749	Phlpp	chr2L	0.677326	6.15e-09	6.84e-08
FBgn0032750	CG10495	chr2L	0.0810538	0.442383	0.593599
FBgn0032751	CG17343	chr2L	0.0381649	0.687392	0.79944
FBgn0032755	CG17344	chr2L	0
FBgn0000075	amd	chr2L	-0.995965	0.000477999	0.00195591
FBgn0002036	CG10561	chr2L	-0.29385	0.000106533	0.000515311
FBgn0010300	brat	chr2L	0.117864	0.124681	0.228525
FBgn0002031	l(2)37Cc	chr2L	-0.1485	0.00117574	0.00434756
FBgn0000422	Ddc	chr2L	-0.235566	0.0244393	0.0601268
FBgn0002023	Lim3	chr2L	-0.183368	0.022855	0.0568185
FBgn0032753	CG17572	chr2L	0.362344	0.0367145	0.0843718
FBgn0032752	CG10702	chr2L	-0.569812	0.000177335	0.000807855
FBgn0002021	l(2)37Bb	chr2L	0.0223117	0.711963	0.814929
FBgn0032744	Ttc19	chr2L	-0.20823	0.00459701	0.0143797
FBgn0051800	CG31800	chr2L	-0.0420324	0.561366	0.697481
FBgn0001202	hook	chr2L	-0.0763516	0.293037	0.439964
FBgn0046302	CG10650	chr2L	-0.919936	2.11e-10	2.96e-09
FBgn0032733	CG15170	chr2L	0.0526183	0.691088	0.801447
FBgn0032731	Swip-1	chr2L	0.182105	0.0878518	0.172557
FBgn0032729	L2HGDH	chr2L	-0.0590925	0.376035	0.527673
FBgn0015772	Nak	chr2L	0.0693346	0.280282	0.425369
FBgn0032727	CG10623	chr2L	-0.133121	0.010655	0.0296172
FBgn0032726	CG10621	chr2L	-0.106325	0.472403	0.622381
FBgn0032725	Nedd8	chr2L	-0.0106444	0.887329	0.938674
FBgn0032723	ssp3	chr2L	0.243635	0.00148433	0.00532922
FBgn0010309	pigeon	chr2L	-0.0164515	0.774935	0.862454
FBgn0015380	drl	chr2L	0.3411	0.0082035	0.0237272
FBgn0032769	CG10750	chr2L	-0.376818	4.8e-10	6.43e-09
FBgn0032770	CG13086	chr2L	-0.0899261	0.565327	0.70042
FBgn0032771	CG17349	chr2L	-0.20764	0.000473493	0.00194142
FBgn0032772	CG17350	chr2L	0.0848594	0.467392	0.618154
FBgn0051798	CG31798	chr2L	-0.34716	4.95e-10	6.6e-09
FBgn0016675	Lectin-galC1	chr2L	0.00640823	0.966577	0.994839
FBgn0032780	CG13085	chr2L	-0.214978	0.19506	0.32369
FBgn0032779	Alp12	chr2L	-0.60647	3.16e-05	0.000174029
FBgn0032781	RtcB	chr2L	0.452417	2.17e-10	3.04e-09
FBgn0032782	Rab9	chr2L	-0.291186	0.0086768	0.024891
FBgn0032783	CG10237	chr2L	0.574738	0.000597315	0.00238758
FBgn0032775	CG17544	chr2L	0.0577631	0.47361	0.623156
FBgn0032774	CG17549	chr2L	-0.202122	0.00309922	0.010195
FBgn0032773	fon	chr2L	-1.13756	3.59e-36	5.6199999999999996e-34
FBgn0024245	dnt	chr2L	0.359128	7.97e-06	5.05e-05
FBgn0032768	CG17564	chr2L	-0.0552674	0.440854	0.592173
FBgn0010097	gammaTub37C	chr2L	0.177643	0.281881	0.427314
FBgn0003346	RanGAP	chr2L	1.28705	4.2500000000000006e-132	1.3699999999999998e-128
FBgn0032785	CG10026	chr2L	-0.603897	9.19e-08	8.55e-07
FBgn0032788	CG13084	chr2L	-0.087434	0.57482	0.707964
FBgn0032791	CG18094	chr2L	-0.706603	9.27e-06	5.8e-05
FBgn0002044	swm	chr2L	0.345681	1.84e-09	2.24e-08
FBgn0040268	Top3alpha	chr2L	0.539762	2.14e-11	3.46e-10
FBgn0032798	CG10132	chr2L	0.244201	0.0762985	0.154049
FBgn0032800	CG10137	chr2L	0.152605	0.203425	0.333736
FBgn0053116	CG33116	chr2L	0.178384	0.0254029	0.0620806
FBgn0032804	CG13081	chr2L	0.0527469	0.698785	0.80535
FBgn0041180	Tep4	chr2L	0.159633	0.151276	0.266719
FBgn0032809	CG13078	chr2L	0.81041	0.00743156	0.0217286
FBgn0032810	CG13077	chr2L	0.0597638	0.697825	0.805018
FBgn0027949	msb1l	chr2L	0.124446	0.0458563	0.101915
FBgn0032814	CG10366	chr2L	0.0192887	0.809214	0.888884
FBgn0000464	Lar	chr2L	0.140997	0.297088	0.444515
FBgn0032813	PCNA2	chr2L	0.0588458	0.507298	0.650701
FBgn0032811	Pmvk	chr2L	0.0489315	0.515209	0.657396
FBgn0032805	CG10337	chr2L	0.365629	0.00920526	0.0261557
FBgn0032801	CG10165	chr2L	-0.0799509	0.496719	0.641829
FBgn0032799	Dpm1	chr2L	0.145044	0.0418757	0.0942115
FBgn0032797	Hasp	chr2L	1.88472	1.2299999999999999e-40	2.6e-38
FBgn0032796	cyst	chr2L	0.0709324	0.505138	0.648756
FBgn0032793	CG10189	chr2L	-0.25518	0.0138471	0.0371576
FBgn0032790	CG10194	chr2L	-0.228947	0.0830905	0.165258
FBgn0032787	CG10195	chr2L	-0.0829877	0.562433	0.698041
FBgn0024230	Hs2st	chr2L	-0.336677	3.3e-06	2.27e-05
FBgn0032816	Nf-YB	chr2L	-0.00124161	0.991511	1
FBgn0032819	CG10463	chr2L	0.192826	0.131999	0.239318
FBgn0032822	CG10466	chr2L	0.122646	0.209161	0.341202
FBgn0032833	COX4	chr2L	-0.0432142	0.556985	0.693779
FBgn0032835	CG16772	chr2L	0.49789	0.0314089	0.0742484
FBgn0032836	CG10680	chr2L	0.0282488	0.85294	0.920298
FBgn0014000	Hf	chr2L	-0.23912	0.122138	0.22463
FBgn0042129	OS9	chr2L	-0.753046	0.00467642	0.0145863
FBgn0032834	CG13965	chr2L	0.103332	0.49664	0.641778
FBgn0053117	Victoria	chr2L	0	1
FBgn0044811	TotF	chr2L	-0.0603333	0.47982
FBgn0032827	CG10481	chr2L	-1.27455	3.11e-11	4.92e-10
FBgn0032824	CG13962	chr2L	-0.306321	0.110464	0.207588
FBgn0004811	fs(2)ltoPP43	chr2L	0.436688	4.26e-12	7.66e-11
FBgn0032821	CdGAPr	chr2L	-0.210094	0.000512397	0.00208082
FBgn0032820	fbp	chr2L	-0.14137	0.327736	0.478949
FBgn0032818	CG10628	chr2L	-0.0153675	0.85621	0.922183
FBgn0032817	CG10631	chr2L	0.356525	4.22e-05	0.000225518
FBgn0032840	sNPF	chr2L	0.513949	0.0347727	0.0806163
FBgn0019686	lok	chr2L	-0.0177879	0.82747	0.902456
FBgn0045064	bwa	chr2L	-0.00947133	0.891692	0.940828
FBgn0004374	neb	chr2L	-0.0824207	0.251275	0.392012
FBgn0032846	Pyroxd1	chr2L	-0.192748	0.00898907	0.0255997
FBgn0032848	nesd	chr2L	-0.418631	1.04e-09	1.31e-08
FBgn0032850	Kua	chr2L	-0.233183	0.000817416	0.00315272
FBgn0032849	mRpS18B	chr2L	0.16203	0.0346958	0.0804843
FBgn0032847	Taf13	chr2L	-0.175802	0.0182418	0.0470623
FBgn0032845	CG10747	chr2L	0.723276	2.66e-09	3.12e-08
FBgn0032843	CG10730	chr2L	-0.0960859	0.445843	0.597198
FBgn0003978	vls	chr2L	0.341333	0.000312848	0.00134142
FBgn0014127	barr	chr2L	-0.110203	0.0470016	0.103968
FBgn0040996	CG12617	chr2L	-0.156288	0.0580966	0.123697
FBgn0003475	spir	chr2L	-0.0607077	0.336	0.487359
FBgn0015803	RtGEF	chr2L	0.0796497	0.303645	0.452604
FBgn0032857	CG10947	chr2L	-0.478102	1.85e-11	3.03e-10
FBgn0032856	CG16798	chr2L	-0.0587797	0.703196	0.808471
FBgn0026756	Ugt37A1	chr2L	0.248408	0.157627	0.275117
FBgn0011638	La	chr2L	0.250996	5.85e-05	0.000303148
FBgn0032853	CG10651	chr2L	0.179328	0.285099	0.430896
FBgn0032868	CG17472	chr2L	0.0553229	0.660751	0.779328
FBgn0051680	CG31680	chr2L	0.0926025	0.524835	0.665936
FBgn0032870	CG2608	chr2L	-0.0125578	0.91332	0.955809
FBgn0032871	CG2611	chr2L	-0.0130441	0.895564	0.943061
FBgn0032873	CG2614	chr2L	0.153539	0.064105	0.13396
FBgn0032880	TM9SF2	chr2L	0.301936	1.11e-13	2.42e-12
FBgn0032879	CarT	chr2L	0.806482	9.11e-06	5.71e-05
FBgn0032878	CG9316	chr2L	-0.417286	2.19e-06	1.56e-05
FBgn0014859	Hr38	chr2L	0.625534	0.00736557	0.0215677
FBgn0032876	Cen	chr2L	0.172028	0.0335532	0.078341
FBgn0051678	CG31678	chr2L	0.246301	0.00328496	0.0107381
FBgn0016054	phr6-4	chr2L	-1.31687	7.989999999999999e-69	5.6e-66
FBgn0032882	Ns4	chr2L	0.27383	1.11e-05	6.84e-05
FBgn0011202	dia	chr2L	-0.255783	0.000661471	0.00261442
FBgn0000251	cad	chr2L	0.255909	0.000415607	0.00173227
FBgn0032884	Pomp	chr2L	0.0205232	0.731147	0.82935
FBgn0032886	CG9328	chr2L	0.0831375	0.308789	0.458267
FBgn0032889	CG9331	chr2L	0.149608	0.136508	0.245596
FBgn0051673	CG31673	chr2L	-0.0992385	0.330162	0.481664
FBgn0051674	CG31674	chr2L	-0.225715	0.12832	0.233945
FBgn0051676	CG31676	chr2L	-0.982614	2.43e-12	4.53e-11
FBgn0032895	twit	chr2L	1.40434	9.67e-18	3.42e-16
FBgn0032897	CG9336	chr2L	0.0157485	0.904329	0.94898
FBgn0032899	CG9338	chr2L	-0.157316	0.188532	0.31527
FBgn0051675	CG31675	chr2L	-0.035803	0.814485	0.892767
FBgn0032900	CG14401	chr2L	-0.674255	8.8e-07	6.87e-06
FBgn0032908	CG9270	chr2L	-0.0441857	0.773727	0.861883
FBgn0032901	sky	chr2L	-0.12469	0.349758	0.502074
FBgn0028986	Spn38F	chr2L	0.0835175	0.53822	0.677958
FBgn0032891	Oseg5	chr2L	-0.703581	2.94e-05	0.00016303
FBgn0067312	CheB38a	chr2L	0	1	1
FBgn0053322	CG33322	chr2L	-0.208476	5.08e-05	0.000268234
FBgn0032883	Rhau	chr2L	-0.256159	0.00303937	0.0100329
FBgn0032881	Amacr	chr2L	0.151643	0.239745	0.378604
FBgn0010395	Itgbn	chr2L	0.924519	8.07e-06	5.1e-05
FBgn0032911	tadr	chr2L	0.433634	1.03e-05	6.39e-05
FBgn0032913	CG9259	chr2L	0.0850262	0.515785	0.658027
FBgn0040297	Nhe2	chr2L	0.191329	0.0447831	0.0998332
FBgn0032919	CG9253	chr2L	0.178212	0.0267782	0.0648907
FBgn0032921	Mpp6	chr2L	-0.33195	3.78e-05	0.000203729
FBgn0032923	Pld3	chr2L	0.189174	0.000843304	0.00323708
FBgn0032925	CG9246	chr2L	0.209602	0.0126928	0.0345255
FBgn0010100	mAcon1	chr2L	-0.0956878	0.0980435	0.188533
FBgn0051627	CG31627	chr2L	-0.810874	1e-11	1.7e-10
FBgn0032929	Mcm10	chr2L	-1.21841	4.45e-21	2.12e-19
FBgn0026255	clumsy	chr2L	0.405146	3.21e-05	0.000176234
FBgn0026577	CG8677	chr2L	0.653208	1.67e-16	5.17e-15
FBgn0021856	l(2)k14505	chr2L	0.00548261	0.938497	0.974586
FBgn0032938	CG8671	chr2L	-0.0164102	0.776177	0.86324
FBgn0051626	CG31626	chr2L	0.000119081	0.999372	1
FBgn0032935	Atg18b	chr2L	-0.0816456	0.295748	0.443209
FBgn0051988	CG31988	chr2L	-0.34386	2.25e-06	1.6e-05
FBgn0051624	CG31624	chr2L	0.160358	0.00735577	0.0215463
FBgn0011829	Ret	chr2L	0.113736	0.452449	0.60393
FBgn0000239	bur	chr2L	-0.131163	0.0214326	0.0538639
FBgn0032924	Nbr	chr2L	0.418311	7.24e-09	7.98e-08
FBgn0032922	Coq3	chr2L	0.101453	0.231941	0.369027
FBgn0024371	E2f2	chr2L	0.254957	1.34e-07	1.21e-06
FBgn0023388	Dap160	chr2L	0.14128	0.0783068	0.157395
FBgn0032910	CG9265	chr2L	0.0827917	0.391625	0.542467
FBgn0023091	dimm	chr2L	0.174729	0.244911	0.384652
FBgn0032943	Tsp39D	chr2L	-0.0786113	0.274524	0.418878
FBgn0023090	dtr	chr2L	-0.0447809	0.59638	0.725047
FBgn0032945	CG8665	chr2L	-0.699005	7.22e-10	9.34e-09
FBgn0032946	nrv3	chr2L	-0.110582	0.377495	0.528801
FBgn0041245	Gr39b	chr2L	-0.612464	0.00447088	0.0140233
FBgn0032940	Mondo	chr2L	0.245645	3.59e-05	0.000194612
FBgn0037501	Ir84a	chr3R	0.131793	0.413826	0.565926
FBgn0037502	wa-cup	chr3R	-0.149024	0.0557375	0.119702
FBgn0037503	CG14598	chr3R	0.129471	0.416856	0.568864
FBgn0015570	alpha-Est2	chr3R	-0.0716561	0.640011	0.761684
FBgn0051146	Nlg1	chr3R	0.371268	5.02e-05	0.000265493
FBgn0015568	alpha-Est1	chr3R	-0.0750075	0.509776	0.652478
FBgn0015571	alpha-Est3	chr3R	-0.280233	1.57e-05	9.36e-05
FBgn0015572	alpha-Est4	chr3R	0.430893	0.00101672	0.00382178
FBgn0015831	Rtnl2	chr3R	0.0180256	0.7376	0.833912
FBgn0015574	alpha-Est6	chr3R	0.122151	0.00942074	0.0267015
FBgn0015575	alpha-Est7	chr3R	-0.18333	0.177046	0.3009
FBgn0015576	alpha-Est8	chr3R	-0.53461	1.23e-06	9.27e-06
FBgn0015577	alpha-Est9	chr3R	-0.0707293	0.547895	0.686343
FBgn0015569	alpha-Est10	chr3R	0.170207	0.00265931	0.00893942
FBgn0037504	CG1142	chr3R	0.193116	0.0229126	0.0569442
FBgn0040670	e(y)2b	chr3R	-0.534401	1.02e-09	1.29e-08
FBgn0037472	CG10098	chr3R	0.0497219	0.521676	0.663241
FBgn0051248	CG31248	chr3R	-0.0705015	0.640835	0.762282
FBgn0051493	CG31493	chr3R	0.18458	0.267682	0.410732
FBgn0037475	Fer1	chr3R	-0.213913	0.133316	0.241036
FBgn0037478	CG2656	chr3R	0.222735	0.0312992	0.0740542
FBgn0011020	Sas-4	chr3R	0.175296	0.0588782	0.125028
FBgn0002306	sas	chr3R	0.656057	4.65e-17	1.53e-15
FBgn0037483	CG14609	chr3R	-0.434011	2.71e-05	0.000152104
FBgn0037487	thw	chr3R	-0.0927637	0.481236	0.628828
FBgn0037488	CG14607	chr3R	0.304739	0.0923913	0.179808
FBgn0037490	CG10053	chr3R	-0.490333	2.13e-13	4.48e-12
FBgn0037492	CG10050	chr3R	0.157637	0.248255	0.388428
FBgn0028400	Syt4	chr3R	-0.184669	0.13406	0.242111
FBgn0045843	RacGAP84C	chr3R	-0.70318	5.97e-22	3.14e-20
FBgn0051496	CG31496	chr3R	0.0162257	0.911434	0.954537
FBgn0004172	Mst84Da	chr3R	-0.50057	0.0373779	0.0855656
FBgn0004173	Mst84Db	chr3R	0.212754	0.185904	0.311838
FBgn0004174	Mst84Dc	chr3R	-0.248335	0.166283	0.286565
FBgn0004175	Mst84Dd	chr3R	-0.46432	0.0210488	0.0530646
[truncated: 9,730 more rows]
